# Supplementary material for: 3,3′,5,5′-Tetra­nitro­biphen­yl
Source: Acta Crystallogr Sect E Struct Rep Online. 2009 Apr 18;65(Pt 5):o1052–3. doi: 10.1107/S1600536809011088 (PMC2977734; doi:10.1107/S1600536809011088)
Supplement: Supplementary file 1 [file e-65-o1052-sup1.cif]

##############################################################################
###                                                                        ###
###        Electronic paper (Acta Crystallographica Section E)             ###
###                                                                        ###
##############################################################################
#                                                                            #
# This CIF contains the data in a paper accepted for publication in Acta     #
# Crystallographica Section E. It conforms to the requirements of Notes      #
# for Authors for Section E, and has been peer reviewed under the auspices   #
# of the IUCr Commission on Journals.                                        #
#                                                                            #
# Full details of the Crystallographic Information File format               #
# are given in the paper "The Crystallographic Information File (CIF):       #
# a New Standard Archive File for Crystallography" by S. R. Hall, F. H.      #
# Allen and I. D. Brown [Acta Cryst. (1991), A47, 655-685].                  #
#                                                                            #
# The current version of the core CIF dictionary is obtainable from          #
# ftp://ftp.iucr.org/pub/cif_core.dic. The current version number is 2.4.    #
#                                                                            #
# Software is freely available for graphical display of the structure(s) in  #
# this CIF.  For information consult the CIF home page http://www.iucr.org/  #
# cif/home.html                                                              #
#                                                                            #
# This file may be used for bona fide research purposes within the           #
# scientific community so long as proper attribution is given to the journal # 
# article from which it was obtained.                                        #
#                                                                            #
##############################################################################
                                             
data_I
_audit_creation_method     SHELXL-97
_chemical_name_systematic
;
3,3',5,5'-Tetranitrobiphenyl
;
_chemical_name_common     ?
_chemical_formula_moiety     'C12 H6 N4 O8'
_chemical_formula_sum     'C12 H6 N4 O8'
_chemical_formula_iupac     'C12 H6 N4 O8'
_chemical_formula_weight     334.21
_chemical_melting_point     'not measured'
_symmetry_cell_setting     orthorhombic
_symmetry_space_group_name_H-M     'P b c a'
_symmetry_space_group_name_Hall     '-P 2ac 2ab'
loop_
    _symmetry_equiv_pos_as_xyz
    'x, y, z'
    '-x+1/2, -y, z+1/2'
    '-x, y+1/2, -z+1/2'
    'x+1/2, -y+1/2, -z'
    '-x, -y, -z'
    'x-1/2, y, -z-1/2'
    'x, -y-1/2, z-1/2'
    '-x-1/2, y-1/2, z'
_cell_length_a     10.06830(10)
_cell_length_b     15.4640(2)
_cell_length_c     16.3436(2)
_cell_angle_alpha     90.00
_cell_angle_beta     90.00
_cell_angle_gamma     90.00
_cell_volume     2544.64(5)
_cell_formula_units_Z     8
_cell_measurement_reflns_used     9828
_cell_measurement_theta_min     3.94
_cell_measurement_theta_max     67.60
_cell_measurement_temperature     100(2)
_exptl_crystal_description     block
_exptl_crystal_colour     yellow
_exptl_crystal_size_max     0.18
_exptl_crystal_size_mid     0.15
_exptl_crystal_size_min     0.11
_exptl_crystal_density_diffrn     1.745
_exptl_crystal_density_method     'not measured'
_exptl_crystal_F_000     1360
_exptl_absorpt_coefficient_mu     1.323
_exptl_absorpt_correction_type     none
_exptl_special_details
;
;
_diffrn_ambient_temperature     100(2)
_diffrn_radiation_type     CuK\a
_diffrn_radiation_wavelength     1.54178
_diffrn_radiation_source     'fine-focus sealed tube'
_diffrn_radiation_monochromator     graphite
_diffrn_measurement_device_type     'Bruker APEXII CCD'
_diffrn_measurement_method     '\f and \w'
_diffrn_reflns_number     30954
_diffrn_reflns_av_R_equivalents     0.0208
_diffrn_reflns_av_sigmaI/netI     0.0116
_diffrn_reflns_theta_min     5.41
_diffrn_reflns_theta_max     67.97
_diffrn_reflns_theta_full     67.97
_diffrn_measured_fraction_theta_max     0.998
_diffrn_measured_fraction_theta_full     0.998
_diffrn_reflns_limit_h_min     -12
_diffrn_reflns_limit_h_max     12
_diffrn_reflns_limit_k_min     -18
_diffrn_reflns_limit_k_max     18
_diffrn_reflns_limit_l_min     -19
_diffrn_reflns_limit_l_max     19
_refine_special_details
;
Refinement of <i>F</i>^2^ against ALL reflections. The weighted <i>R</i>-factor
<i>wR</i> and goodness of fit <i>S</i> are based on <i>F</i>^2^, conventional
<i>R</i>-factors <i>R</i> are based on <i>F</i>, with <i>F</i> set to zero for
negative <i>F</i>^2^. The threshold expression of <i>F</i>^2^ >
\s(<i>F</i>^2^) is used only for calculating <i>R</i>-factors(gt) <i>etc</i>.
and is not relevant to the choice of reflections for refinement.
<i>R</i>-factors based on <i>F</i>^2^ are statistically about twice as large
as those based on <i>F</i>, and <i>R</i>- factors based on ALL data will be
even larger.
;
_reflns_number_total     2315
_reflns_number_gt     2294
_reflns_threshold_expression     I>2\s(I)
_refine_ls_structure_factor_coef     Fsqd
_refine_ls_matrix_type     full
_refine_ls_R_factor_all     0.0304
_refine_ls_R_factor_gt     0.0303
_refine_ls_wR_factor_gt     0.0807
_refine_ls_wR_factor_ref     0.0809
_refine_ls_goodness_of_fit_ref     1.092
_refine_ls_restrained_S_all     1.092
_refine_ls_number_reflns     2315
_refine_ls_number_parameters     225
_refine_ls_number_restraints     0
_refine_ls_number_constraints     0
_refine_ls_hydrogen_treatment     mixed
_refine_ls_weighting_scheme     calc
_refine_ls_weighting_details
         'calc w=1/[\s^2^(Fo^2^)+(0.0431P)^2^+1.2464P] where P=(Fo^2^+2Fc^2^)/3'
_atom_sites_solution_hydrogens     geom
_atom_sites_solution_primary     direct
_atom_sites_solution_secondary     difmap
_refine_ls_shift/su_max     0.000
_refine_ls_shift/su_mean     0.000
_refine_diff_density_max     0.223
_refine_diff_density_min     -0.307
_refine_ls_extinction_method     none
_refine_ls_extinction_coef     ?
loop_
    _atom_type_symbol
    _atom_type_description
    _atom_type_scat_dispersion_real
    _atom_type_scat_dispersion_imag
    _atom_type_scat_source
    C C 0.0181 0.0091 'International Tables Vol C Tables 4.2.6.8 and 6.1.1.4'
    H H 0.0000 0.0000 'International Tables Vol C Tables 4.2.6.8 and 6.1.1.4'
    N N 0.0311 0.0180 'International Tables Vol C Tables 4.2.6.8 and 6.1.1.4'
    O O 0.0492 0.0322 'International Tables Vol C Tables 4.2.6.8 and 6.1.1.4'
_computing_data_collection     'APEX2 (Bruker, 2008)'
_computing_cell_refinement     'SAINT (Bruker, 2005)'
_computing_data_reduction     'SAINT (Bruker, 2005)'
_computing_structure_solution     'SHELXS97 (Sheldrick, 2008)'
_computing_structure_refinement     'SHELXL97 (Sheldrick, 2008)'
_computing_molecular_graphics     'SHELXTL (Sheldrick, 2008)'
_computing_publication_material     'SHELXTL (Sheldrick, 2008)'
loop_
    _atom_site_type_symbol
    _atom_site_label
    _atom_site_fract_x
    _atom_site_fract_y
    _atom_site_fract_z
    _atom_site_U_iso_or_equiv
    _atom_site_adp_type
    _atom_site_calc_flag
    _atom_site_refinement_flags
    _atom_site_occupancy
    _atom_site_disorder_assembly
    _atom_site_disorder_group
    C C1 0.34665(12) 0.30780(8) 0.43269(7) 0.0157(3) Uani d . 1 . .
    C C2 0.33233(12) 0.30138(8) 0.51737(7) 0.0156(3) Uani d . 1 . .
    H H2 0.2894 0.3448 0.5466 0.019 Uiso calc R 1 . .
    C C3 0.38272(12) 0.22966(8) 0.55741(7) 0.0162(3) Uani d . 1 . .
    C C4 0.44841(12) 0.16333(8) 0.51778(8) 0.0168(3) Uani d . 1 . .
    H H4 0.4828 0.1160 0.5458 0.020 Uiso calc R 1 . .
    C C5 0.45990(12) 0.17162(8) 0.43369(8) 0.0165(3) Uani d . 1 . .
    C C6 0.41093(12) 0.24155(8) 0.39006(7) 0.0162(3) Uani d . 1 . .
    H H6 0.4206 0.2443 0.3335 0.019 Uiso calc R 1 . .
    N N1 0.37026(10) 0.22503(7) 0.64699(6) 0.0182(2) Uani d . 1 . .
    N N2 0.52978(10) 0.10245(7) 0.38839(7) 0.0189(2) Uani d . 1 . .
    O O1 0.30268(11) 0.28031(6) 0.68111(5) 0.0259(2) Uani d . 1 . .
    O O2 0.42893(10) 0.16675(6) 0.68273(5) 0.0236(2) Uani d . 1 . .
    O O3 0.58781(10) 0.04674(6) 0.42849(6) 0.0276(2) Uani d . 1 . .
    O O4 0.52572(10) 0.10442(6) 0.31365(6) 0.0253(2) Uani d . 1 . .
    C C1' 0.30389(12) 0.38719(8) 0.38844(7) 0.0155(3) Uani d . 1 . .
    C C2' 0.33837(12) 0.46789(8) 0.42007(7) 0.0162(3) Uani d . 1 . .
    H H2' 0.3828(15) 0.4741(10) 0.4712(9) 0.018(4) Uiso d . 1 . .
    C C3' 0.31428(12) 0.54092(8) 0.37355(7) 0.0156(3) Uani d . 1 . .
    C C4' 0.25353(12) 0.53897(8) 0.29759(7) 0.0159(3) Uani d . 1 . .
    H H4' 0.2391(15) 0.5895(9) 0.2666(9) 0.018(4) Uiso d . 1 . .
    C C5' 0.21448(12) 0.45823(8) 0.27031(7) 0.0160(3) Uani d . 1 . .
    C C6' 0.23899(12) 0.38234(8) 0.31302(7) 0.0161(3) Uani d . 1 . .
    H H6' 0.2127 0.3292 0.2918 0.019 Uiso calc R 1 . .
    N N1' 0.36202(10) 0.62466(7) 0.40437(6) 0.0169(2) Uani d . 1 . .
    N N2' 0.14792(10) 0.45304(7) 0.18984(6) 0.0177(2) Uani d . 1 . .
    O O1' 0.38516(9) 0.63076(6) 0.47790(5) 0.0231(2) Uani d . 1 . .
    O O2' 0.37639(9) 0.68355(6) 0.35486(6) 0.0212(2) Uani d . 1 . .
    O O3' 0.12418(9) 0.52096(6) 0.15399(5) 0.0233(2) Uani d . 1 . .
    O O4' 0.12047(10) 0.38108(6) 0.16341(6) 0.0246(2) Uani d . 1 . .
loop_
    _atom_site_aniso_label
    _atom_site_aniso_U_11
    _atom_site_aniso_U_22
    _atom_site_aniso_U_33
    _atom_site_aniso_U_12
    _atom_site_aniso_U_13
    _atom_site_aniso_U_23
    C1 0.0138(6) 0.0161(6) 0.0173(6) -0.0029(5) -0.0013(4) 0.0007(5)
    C2 0.0155(6) 0.0143(6) 0.0171(6) -0.0015(5) 0.0002(5) -0.0013(5)
    C3 0.0170(6) 0.0179(6) 0.0137(6) -0.0044(5) -0.0009(4) 0.0009(5)
    C4 0.0162(6) 0.0149(6) 0.0193(6) -0.0018(5) -0.0024(5) 0.0028(5)
    C5 0.0148(6) 0.0154(6) 0.0192(6) -0.0021(5) 0.0010(5) -0.0025(5)
    C6 0.0163(6) 0.0183(6) 0.0140(6) -0.0035(5) -0.0005(4) -0.0003(5)
    N1 0.0214(5) 0.0174(5) 0.0158(5) -0.0039(4) 0.0003(4) 0.0015(4)
    N2 0.0167(5) 0.0169(5) 0.0230(6) -0.0012(4) 0.0017(4) -0.0019(4)
    O1 0.0409(6) 0.0193(5) 0.0175(5) 0.0015(4) 0.0061(4) -0.0017(4)
    O2 0.0248(5) 0.0269(5) 0.0191(5) 0.0004(4) -0.0015(4) 0.0084(4)
    O3 0.0309(5) 0.0200(5) 0.0320(5) 0.0079(4) 0.0017(4) 0.0022(4)
    O4 0.0263(5) 0.0304(5) 0.0193(5) 0.0025(4) 0.0033(4) -0.0057(4)
    C1' 0.0137(6) 0.0173(6) 0.0155(6) 0.0000(4) 0.0026(4) 0.0011(5)
    C2' 0.0146(6) 0.0194(6) 0.0147(6) 0.0005(5) 0.0003(5) 0.0008(5)
    C3' 0.0138(6) 0.0154(6) 0.0177(6) -0.0008(4) 0.0017(5) -0.0011(5)
    C4' 0.0138(5) 0.0173(6) 0.0166(6) 0.0018(5) 0.0024(5) 0.0030(5)
    C5' 0.0133(6) 0.0206(6) 0.0141(6) 0.0006(5) 0.0001(4) 0.0007(5)
    C6' 0.0154(6) 0.0164(6) 0.0165(6) -0.0005(5) 0.0021(5) -0.0004(5)
    N1' 0.0144(5) 0.0172(5) 0.0192(5) 0.0008(4) -0.0004(4) 0.0003(4)
    N2' 0.0165(5) 0.0211(5) 0.0155(5) 0.0003(4) -0.0004(4) 0.0013(4)
    O1' 0.0283(5) 0.0236(5) 0.0175(5) -0.0042(4) -0.0031(4) -0.0022(4)
    O2' 0.0246(5) 0.0154(4) 0.0236(5) -0.0015(4) -0.0009(4) 0.0042(4)
    O3' 0.0274(5) 0.0222(5) 0.0205(5) 0.0013(4) -0.0059(4) 0.0063(4)
    O4' 0.0314(5) 0.0213(5) 0.0210(5) -0.0028(4) -0.0074(4) -0.0024(4)
_geom_special_details
;
All e.s.d.'s (except the e.s.d. in the dihedral angle between two l.s. planes)
are estimated using the full covariance matrix. The cell e.s.d.'s are taken
into account individually in the estimation of e.s.d.'s in distances, angles
and torsion angles; correlations between e.s.d.'s in cell parameters are only
used when they are defined by crystal symmetry. An approximate (isotropic)
treatment of cell e.s.d.'s is used for estimating e.s.d.'s involving l.s.
planes.
;
loop_
    _geom_bond_atom_site_label_1
    _geom_bond_atom_site_label_2
    _geom_bond_site_symmetry_2
    _geom_bond_distance
    _geom_bond_publ_flag
    C1 C1' . 1.4885(17) ?
    C1' C2' . 1.3947(17) ?
    C1' C6' . 1.3971(18) ?
    C2 C1 . 1.3950(17) ?
    C2 C3 . 1.3842(17) ?
    C2 H2 . 0.9300 ?
    C2' H2' . 0.953(15) ?
    C3' C2' . 1.3828(17) ?
    C3 C4 . 1.3816(18) ?
    C3 N1 . 1.4712(15) ?
    C4' C3' . 1.3843(17) ?
    C4 H4 . 0.9300 ?
    C4' H4' . 0.942(15) ?
    C5' C4' . 1.3828(17) ?
    C5 C4 . 1.3851(18) ?
    C5' C6' . 1.3876(17) ?
    C5' N2' . 1.4783(16) ?
    C5 N2 . 1.4790(16) ?
    C6 C1 . 1.3978(17) ?
    C6 C5 . 1.3860(17) ?
    C6 H6 . 0.9300 ?
    C6' H6' . 0.9300 ?
    N1' C3' . 1.4702(15) ?
    N1 O1 . 1.2266(14) ?
    N1' O1' . 1.2278(14) ?
    N1 O2 . 1.2257(14) ?
    N1' O2' . 1.2268(14) ?
    N2' O3' . 1.2263(14) ?
    N2 O3 . 1.2301(14) ?
    N2 O4 . 1.2226(15) ?
    N2' O4' . 1.2252(14) ?
loop_
    _geom_angle_atom_site_label_1
    _geom_angle_atom_site_label_2
    _geom_angle_atom_site_label_3
    _geom_angle_site_symmetry_1
    _geom_angle_site_symmetry_3
    _geom_angle
    _geom_angle_publ_flag
    C1 C2 H2 . . 120.4 ?
    C1' C2' H2' . . 122.1(9) ?
    C1' C6' H6' . . 120.6 ?
    C1 C6 H6 . . 120.7 ?
    C2' C1' C1 . . 119.08(11) ?
    C2 C1 C1' . . 120.71(11) ?
    C2 C1 C6 . . 119.36(11) ?
    C2' C1' C6' . . 119.44(11) ?
    C2' C3' C4' . . 123.55(11) ?
    C2' C3' N1' . . 118.27(11) ?
    C2 C3 N1 . . 118.57(11) ?
    C3' C2' C1' . . 118.90(11) ?
    C3 C2 C1 . . 119.21(11) ?
    C3' C2' H2' . . 118.9(9) ?
    C3 C2 H2 . . 120.4 ?
    C3 C4 C5 . . 115.88(11) ?
    C3 C4 H4 . . 122.1 ?
    C3' C4' H4' . . 122.2(9) ?
    C4 C3 C2 . . 123.28(11) ?
    C4' C3' N1' . . 118.09(10) ?
    C4 C3 N1 . . 118.11(11) ?
    C4' C5' C6' . . 123.42(11) ?
    C4 C5 C6 . . 123.57(11) ?
    C4' C5' N2' . . 117.70(10) ?
    C4 C5 N2 . . 118.00(11) ?
    C5' C4' C3' . . 115.76(11) ?
    C5 C4 H4 . . 122.1 ?
    C5' C4' H4' . . 122.1(9) ?
    C5 C6 C1 . . 118.69(11) ?
    C5' C6' C1' . . 118.79(11) ?
    C5' C6' H6' . . 120.6 ?
    C5 C6 H6 . . 120.7 ?
    C6 C1 C1' . . 119.75(11) ?
    C6' C1' C1 . . 121.31(11) ?
    C6 C5 N2 . . 118.42(11) ?
    C6' C5' N2' . . 118.84(11) ?
    O1' N1' C3' . . 117.71(10) ?
    O1 N1 C3 . . 117.76(10) ?
    O2' N1' C3' . . 117.81(10) ?
    O2 N1 C3 . . 117.96(10) ?
    O2 N1 O1 . . 124.27(10) ?
    O2' N1' O1' . . 124.48(11) ?
    O3 N2 C5 . . 117.76(10) ?
    O3' N2' C5' . . 117.84(10) ?
    O4' N2' C5' . . 117.72(10) ?
    O4 N2 C5 . . 117.79(10) ?
    O4' N2' O3' . . 124.44(10) ?
    O4 N2 O3 . . 124.45(11) ?
loop_
    _geom_torsion_atom_site_label_1
    _geom_torsion_atom_site_label_2
    _geom_torsion_atom_site_label_3
    _geom_torsion_atom_site_label_4
    _geom_torsion_site_symmetry_1
    _geom_torsion_site_symmetry_2
    _geom_torsion_site_symmetry_3
    _geom_torsion_site_symmetry_4
    _geom_torsion
    _geom_torsion_publ_flag
    C1 C1' C2' C3' . . . . 171.43(11) ?
    C1 C1' C6' C5' . . . . -172.98(11) ?
    C1 C2 C3 C4 . . . . 0.57(18) ?
    C1 C2 C3 N1 . . . . 178.25(11) ?
    C1 C6 C5 C4 . . . . 0.20(18) ?
    C1 C6 C5 N2 . . . . -178.99(10) ?
    C2 C1 C1' C2' . . . . 45.51(17) ?
    C2 C1 C1' C6' . . . . -139.40(12) ?
    C2' C1' C6' C5' . . . . 2.09(18) ?
    C2 C3 C4 C5 . . . . -1.01(18) ?
    C2 C3 N1 O1 . . . . 7.99(17) ?
    C2 C3 N1 O2 . . . . -171.36(11) ?
    C3 C2 C1 C1' . . . . -174.87(11) ?
    C3 C2 C1 C6 . . . . 0.31(18) ?
    C4' C3' C2' C1' . . . . 2.08(19) ?
    C4 C3 N1 O1 . . . . -174.20(11) ?
    C4 C3 N1 O2 . . . . 6.44(16) ?
    C4' C5' C6' C1' . . . . 1.44(19) ?
    C4' C5' N2' O3' . . . . -4.12(16) ?
    C4 C5 N2 O3 . . . . -8.62(16) ?
    C4 C5 N2 O4 . . . . 171.23(11) ?
    C4' C5' N2' O4' . . . . 175.71(11) ?
    C5' C4' C3' C2' . . . . 1.28(18) ?
    C5' C4' C3' N1' . . . . 177.92(10) ?
    C5 C6 C1 C1' . . . . 174.55(11) ?
    C5 C6 C1 C2 . . . . -0.67(17) ?
    C6 C1 C1' C2' . . . . -129.65(12) ?
    C6 C1 C1' C6' . . . . 45.44(17) ?
    C6' C1' C2' C3' . . . . -3.76(18) ?
    C6 C5 C4 C3 . . . . 0.62(18) ?
    C6' C5' C4' C3' . . . . -3.07(18) ?
    C6 C5 N2 O3 . . . . 170.62(11) ?
    C6' C5' N2' O3' . . . . 178.23(11) ?
    C6' C5' N2' O4' . . . . -1.94(17) ?
    C6 C5 N2 O4 . . . . -9.53(16) ?
    N1' C3' C2' C1' . . . . -174.56(11) ?
    N1 C3 C4 C5 . . . . -178.70(10) ?
    N2' C5' C4' C3' . . . . 179.39(10) ?
    N2 C5 C4 C3 . . . . 179.81(10) ?
    N2' C5' C6' C1' . . . . 178.95(10) ?
    O1' N1' C3' C2' . . . . -20.79(16) ?
    O1' N1' C3' C4' . . . . 162.39(11) ?
    O2' N1' C3' C2' . . . . 158.99(11) ?
    O2' N1' C3' C4' . . . . -17.83(16) ?
data_global
_journal_date_recd_electronic     2009-03-05
_journal_date_accepted     2009-03-25
_journal_name_full     'Acta Crystallographica, Section E'
_journal_year     2009
_journal_volume     65
_journal_issue      5
_journal_page_first     o1052
_journal_page_last     o1053
_journal_paper_category     QO
_journal_coeditor_code     IM2105
_publ_contact_author_name     'Mitchell A. Avery'
_publ_contact_author_address
;
University of Mississippi
Department of Medicinal Chemistry
417 Faser Hall
University, MS 38677
National Center for Natural Products Research,Research Institute of
Pharmaceutical Sciences, School of Pharmacy, University of Mississippi,
University, MS 38677, USA
and
Department of Chemistry and Biochemistry
University of Mississippi
University, MS 38677
;
_publ_contact_author_email     'mavery@olemiss.edu'
_publ_contact_author_fax     '662-915-5638'
_publ_contact_author_phone     '662-915-5879'
_publ_section_title
;
3,3',5,5'-Tetranitrobiphenyl
;
loop_
    _publ_author_name
    _publ_author_footnote
    _publ_author_address
    'Hammond, N.'
;
?
;
;
University of Mississippi
Department of Medicinal Chemistry
417 Faser Hall
University, MS 38677
USA
;
    'Carvalho, P.' .
;
University of Mississippi
Department of Medicinal Chemistry
417 Faser Hall
University, MS 38677
USA
;
    'Wu, Y.' .
;
University of Mississippi
Department of Medicinal Chemistry
417 Faser Hall
University, MS 38677
USA
;
    'Avery, M. A.' .
;
University of Mississippi
Department of Medicinal Chemistry
417 Faser Hall
University, MS 38677
USA
and
National Center for Natural Products Research,Research Institute of
Pharmaceutical Sciences, School of Pharmacy, University of Mississippi,
University, MS 38677
USA
and
Department of Chemistry and Biochemistry
University of Mississippi
University, MS 38677
USA
;
