# Supplementary material for: 3,3′,5,5′-Tetra­nitro­biphen­yl
Source: Acta Crystallogr Sect E Struct Rep Online. 2009 Apr 18;65(Pt 5):o1052–3. doi: 10.1107/S1600536809011088 (PMC2977734; doi:10.1107/S1600536809011088)
Supplement: Supplementary file 2 [file e-65-o1052-Isup2.hkl]

# 
# h,k,l, Fc-squared, Fo-squared, sigma(Fo-squared) and status flag 
# 
data_I
_shelx_title ' TNBPh in Pbca' 
_shelx_refln_list_code          4 
_shelx_F_calc_maximum      323.12 
_exptl_crystal_F_000      1360.00 
_reflns_d_resolution_high  0.8316 
 
loop_ 
 _symmetry_equiv_pos_as_xyz 
 'x, y, z' 
 '-x+1/2, -y, z+1/2' 
 '-x, y+1/2, -z+1/2' 
 'x+1/2, -y+1/2, -z' 
 '-x, -y, -z' 
 'x-1/2, y, -z-1/2' 
 'x, -y-1/2, z-1/2' 
 '-x-1/2, y-1/2, z' 
 
_cell_length_a    10.0683 
_cell_length_b    15.4640 
_cell_length_c    16.3436 
_cell_angle_alpha  90.000 
_cell_angle_beta   90.000 
_cell_angle_gamma  90.000 
 
_shelx_F_squared_multiplier     1.000 
 
loop_ 
 _refln_index_h 
 _refln_index_k 
 _refln_index_l 
 _refln_F_squared_calc 
 _refln_F_squared_meas 
 _refln_F_squared_sigma 
 _refln_observed_status 
   2   0   0     1950.79     1949.85     49.84 o 
   4   0   0    46902.14    40577.94   2121.48 o 
   6   0   0        9.12       20.37      3.98 o 
   8   0   0     2847.79     2689.84     30.72 o 
  10   0   0      616.00      587.86      6.95 o 
  12   0   0      878.92      885.74     15.74 o 
   2   1   0    11715.16    10801.16    164.12 o 
   4   1   0      173.22      160.45      3.18 o 
   6   1   0     4043.52     3952.82     27.51 o 
   8   1   0        2.47        7.70      0.79 o 
  10   1   0     2911.48     2841.75     16.33 o 
  12   1   0       45.53       50.15      2.02 o 
   0   2   0      925.35      851.15     10.98 o 
   2   2   0     5803.46     5821.62     59.16 o 
   4   2   0     4254.64     4499.97     41.06 o 
   6   2   0       48.12       51.74      1.41 o 
   8   2   0      184.62      172.37      2.55 o 
  10   2   0       13.29       16.43      1.13 o 
  12   2   0      221.53      227.63      5.25 o 
   2   3   0   104404.47    78492.09   3933.91 o 
   4   3   0      480.60      489.23      6.25 o 
   6   3   0      204.72      198.66      2.59 o 
   8   3   0        6.92        9.33      1.08 o 
  10   3   0     1751.62     1737.50     10.03 o 
   0   4   0     2950.62     2727.22     33.27 o 
   2   4   0    14140.30    13640.34    138.28 o 
   4   4   0     6305.18     6377.07     51.01 o 
   6   4   0        3.04        4.20      0.72 o 
   8   4   0      173.18      170.19      2.19 o 
  10   4   0      259.77      269.13      2.80 o 
   2   5   0     6197.03     6009.16     46.51 o 
   4   5   0      902.74      847.70      8.60 o 
   6   5   0    17201.92    17478.35    124.28 o 
   8   5   0       27.29       30.28      1.02 o 
  10   5   0     2110.19     2135.17     16.88 o 
   0   6   0      669.29      807.67      9.76 o 
   2   6   0      184.94      251.22      2.79 o 
   4   6   0     1962.84     1976.79     15.84 o 
   6   6   0       78.93       67.72      2.25 o 
   8   6   0      364.68      351.12      3.31 o 
  10   6   0     1386.54     1394.55      9.83 o 
   2   7   0     1269.24     1289.82     10.36 o 
   4   7   0     5999.68     6309.31     51.65 o 
   6   7   0      226.05      186.89      3.29 o 
   8   7   0     6989.22     6837.96     42.99 o 
  10   7   0      447.72      492.86      5.14 o 
   0   8   0     1109.95     1048.59     11.26 o 
   2   8   0      194.10      193.80      3.55 o 
   4   8   0      270.30      257.21      4.37 o 
   6   8   0      356.37      386.11      5.32 o 
   8   8   0     2530.69     2443.13     19.40 o 
  10   8   0      692.57      684.91      8.20 o 
   2   9   0      487.05      483.69      5.81 o 
   4   9   0     2450.61     2436.03     22.42 o 
   6   9   0      112.72      117.37      3.03 o 
   8   9   0        1.11        0.87      0.87 o 
  10   9   0      135.18      118.93      2.52 o 
   0  10   0      266.01      260.59      4.22 o 
   2  10   0      144.39      148.42      2.33 o 
   4  10   0      635.71      608.97      7.95 o 
   6  10   0     3187.19     3042.52     26.41 o 
   8  10   0      281.57      300.74      4.07 o 
  10  10   0       16.62       13.39      1.17 o 
   2  11   0      603.78      615.40      5.85 o 
   4  11   0     8159.39     7690.45     68.43 o 
   6  11   0      672.33      655.48      7.68 o 
   8  11   0       39.95       43.53      1.64 o 
   0  12   0    14213.17    13558.80    114.34 o 
   2  12   0     9734.20     9361.74     77.92 o 
   4  12   0     1747.12     1676.47     10.42 o 
   6  12   0      883.59      859.93      8.50 o 
   8  12   0     1092.66     1122.96     11.73 o 
   2  13   0     3943.02     3860.90     20.46 o 
   4  13   0      738.18      731.49      6.72 o 
   6  13   0      516.00      562.38      9.21 o 
   8  13   0      160.31      161.48      2.66 o 
   0  14   0    15046.39    14629.66    107.43 o 
   2  14   0       85.12       87.83      1.97 o 
   4  14   0      118.27      127.48      2.91 o 
   6  14   0       15.73       14.84      1.75 o 
   2  15   0     6769.77     6645.40     42.98 o 
   4  15   0       87.13       89.02      1.96 o 
   6  15   0      920.42      927.29     12.32 o 
   0  16   0      105.63      104.20      2.16 o 
   2  16   0       18.90       26.91      1.11 o 
   4  16   0     1590.49     1651.33     16.60 o 
   6  16   0       19.87       32.35      1.75 o 
   2  17   0       13.23       16.83      0.75 o 
   4  17   0      133.63      150.89      3.18 o 
   0  18   0     1656.53     1691.46     16.64 o 
   2  18   0      359.62      366.36      8.74 o 
   1   1   1      209.88      203.57      4.70 o 
   2   1   1      206.63      215.99      2.25 o 
   3   1   1    54990.11    49712.75    373.88 o 
   4   1   1     3359.27     3261.28     21.85 o 
   5   1   1       72.35       52.21      0.97 o 
   6   1   1     1998.86     1924.49     12.17 o 
   7   1   1     3992.69     3930.34     16.97 o 
   8   1   1      623.74      613.21      3.99 o 
   9   1   1       30.73       27.30      0.77 o 
  10   1   1      521.35      495.56      2.89 o 
  11   1   1        3.46        3.22      0.50 o 
  12   1   1      460.05      452.16      4.09 o 
   0   2   1       39.23       42.48      0.72 o 
   1   2   1      851.92      756.64      6.59 o 
   2   2   1     8652.34     8492.79     64.50 o 
   3   2   1    17029.77    17185.74    161.85 o 
   4   2   1     1495.85     1480.75     10.48 o 
   5   2   1      664.37      545.75      3.78 o 
   6   2   1     1160.28     1145.00      5.89 o 
   7   2   1     2607.40     2535.43     11.34 o 
   8   2   1      185.46      185.46      1.80 o 
   9   2   1      475.61      453.52      2.37 o 
  10   2   1        3.11        8.20      0.65 o 
  11   2   1       89.13       87.73      1.12 o 
  12   2   1       88.91       96.85      2.52 o 
   1   3   1     1255.49     1137.53      9.47 o 
   2   3   1    14729.36    13769.71    112.60 o 
   3   3   1    13649.54    14042.38     93.57 o 
   4   3   1     1467.63     1479.73      8.80 o 
   5   3   1      933.81      899.72      5.15 o 
   6   3   1     1948.54     1926.56      8.97 o 
   7   3   1      547.83      566.21      4.10 o 
   8   3   1      170.24      164.72      1.70 o 
   9   3   1      730.48      696.50      3.33 o 
  10   3   1      619.36      588.38      3.15 o 
  11   3   1      234.63      235.28      1.93 o 
   0   4   1      728.05      700.40      8.57 o 
   1   4   1      987.04     1023.99      7.38 o 
   2   4   1     5891.09     5963.49     41.40 o 
   3   4   1    24056.33    23876.32    208.65 o 
   4   4   1      623.05      595.00      4.77 o 
   5   4   1     3903.94     4121.08     20.87 o 
   6   4   1     1361.44     1383.13      7.32 o 
   7   4   1      633.38      623.39      4.91 o 
   8   4   1        0.50        3.02      0.44 o 
   9   4   1      112.96      122.88      1.26 o 
  10   4   1       55.89       54.44      0.98 o 
  11   4   1      591.70      614.69      3.76 o 
   1   5   1       35.88       32.75      0.71 o 
   2   5   1      227.04      245.13      2.20 o 
   3   5   1      181.86      262.99      2.74 o 
   4   5   1       84.98       95.94      2.07 o 
   5   5   1     3929.57     3933.92     21.03 o 
   6   5   1     5008.43     4942.66     21.90 o 
   7   5   1      898.69      886.41      5.85 o 
   8   5   1      438.63      418.88      2.32 o 
   9   5   1      466.96      458.78      2.67 o 
  10   5   1       66.34       68.07      1.18 o 
  11   5   1       36.85       39.74      1.09 o 
   0   6   1     2841.71     3343.30     22.42 o 
   1   6   1     4225.25     4262.74     20.31 o 
   2   6   1     5566.26     5743.23     30.77 o 
   3   6   1     4978.47     5287.46     31.95 o 
   4   6   1       48.50       75.64      3.08 o 
   5   6   1     4293.69     4476.29     26.52 o 
   6   6   1     3190.67     3245.45     18.97 o 
   7   6   1      281.83      272.98      3.02 o 
   8   6   1       17.33       15.43      0.59 o 
   9   6   1        0.02        2.81      0.52 o 
  10   6   1      462.53      483.80      3.40 o 
  11   6   1      413.80      414.01      3.18 o 
   1   7   1     2266.34     2154.15     10.61 o 
   2   7   1      130.77      134.92      1.38 o 
   3   7   1     1051.18     1014.67      6.62 o 
   4   7   1      553.98      602.77      4.86 o 
   5   7   1     4940.85     4863.49     29.54 o 
   6   7   1     1674.32     1673.36     11.03 o 
   7   7   1      484.76      472.90      3.82 o 
   8   7   1       19.52       22.17      0.72 o 
   9   7   1     2074.23     2086.61     10.57 o 
  10   7   1      574.41      580.83      4.35 o 
  11   7   1        7.63       11.69      0.75 o 
   0   8   1      637.66      527.69      4.77 o 
   1   8   1      213.89      246.95      1.98 o 
   2   8   1     1063.77     1098.31      6.53 o 
   3   8   1      520.88      578.94      4.71 o 
   4   8   1     2365.49     2223.40     14.31 o 
   5   8   1     2563.52     2596.28     19.35 o 
   6   8   1      632.53      679.55      6.18 o 
   7   8   1     3936.54     3753.18     16.08 o 
   8   8   1     1750.08     1704.10      9.35 o 
   9   8   1       60.58       51.04      1.12 o 
  10   8   1        1.98        4.41      0.69 o 
   1   9   1     1087.24     1162.18      6.52 o 
   2   9   1      611.18      578.75      4.00 o 
   3   9   1       64.02       66.31      1.59 o 
   4   9   1       62.03       74.05      1.74 o 
   5   9   1      198.49      211.56      4.03 o 
   6   9   1       84.03       88.36      1.61 o 
   7   9   1     1173.26     1185.82      6.84 o 
   8   9   1     1883.86     1883.08     11.14 o 
   9   9   1      180.76      168.45      1.85 o 
  10   9   1      815.02      804.65      6.46 o 
   0  10   1       53.40       64.24      1.43 o 
   1  10   1       40.82       45.18      0.83 o 
   2  10   1      175.43      168.02      2.03 o 
   3  10   1      253.18      235.15      3.08 o 
   4  10   1      246.43      261.16      3.49 o 
   5  10   1     2628.92     2503.10     21.79 o 
   6  10   1       26.93       31.53      1.02 o 
   7  10   1     1868.24     1868.86     10.94 o 
   8  10   1      763.35      745.54      5.79 o 
   9  10   1       76.67       88.83      1.31 o 
  10  10   1        1.62        2.01      0.63 o 
   1  11   1      107.38      103.52      1.42 o 
   2  11   1      645.45      622.60      4.54 o 
   3  11   1      222.65      204.88      3.08 o 
   4  11   1       25.90       32.48      1.51 o 
   5  11   1     1478.09     1444.78      7.34 o 
   6  11   1      415.51      420.19      3.89 o 
   7  11   1        0.40        2.62      0.66 o 
   8  11   1        0.03        1.58      0.78 o 
   9  11   1      284.41      284.64      2.48 o 
   0  12   1     1142.43     1113.83      8.84 o 
   1  12   1     2153.12     2065.42     10.30 o 
   2  12   1     1691.15     1610.94      9.20 o 
   3  12   1      686.27      668.58      3.68 o 
   4  12   1      283.26      279.70      2.23 o 
   5  12   1      482.46      479.90      3.97 o 
   6  12   1      118.49      129.89      1.99 o 
   7  12   1      171.86      173.65      2.13 o 
   8  12   1     1047.60     1059.38      6.88 o 
   9  12   1      345.98      371.44      5.11 o 
   1  13   1     3148.14     3094.90     11.05 o 
   2  13   1       30.47       32.55      0.76 o 
   3  13   1     5506.27     5436.44     22.37 o 
   4  13   1       42.37       39.20      1.01 o 
   5  13   1      195.19      201.14      2.51 o 
   6  13   1      441.27      451.28      4.92 o 
   7  13   1      976.29      967.42      7.40 o 
   8  13   1      152.77      155.37      2.02 o 
   0  14   1      424.38      416.59      3.65 o 
   1  14   1       70.01       81.19      1.13 o 
   2  14   1      234.72      236.54      2.06 o 
   3  14   1      142.31      141.26      1.63 o 
   4  14   1      169.49      183.99      2.09 o 
   5  14   1      560.34      589.68      4.78 o 
   6  14   1       48.83       55.50      1.75 o 
   7  14   1      198.03      196.11      2.86 o 
   1  15   1     4213.17     4244.56     17.96 o 
   2  15   1      136.62      134.80      1.69 o 
   3  15   1       15.38       18.59      1.33 o 
   4  15   1      191.85      201.01      2.12 o 
   5  15   1      555.31      597.41      5.14 o 
   6  15   1      119.62      146.76      2.37 o 
   7  15   1       60.67       65.14      2.47 o 
   0  16   1      251.74      246.99      2.74 o 
   1  16   1      573.77      568.14      3.46 o 
   2  16   1      511.38      536.00      3.75 o 
   3  16   1      491.62      472.16      3.35 o 
   4  16   1      567.47      595.17      4.51 o 
   5  16   1      295.07      289.94      3.25 o 
   6  16   1        1.10        0.44      0.44 o 
   1  17   1      374.68      384.79      2.95 o 
   2  17   1       80.88       86.50      1.34 o 
   3  17   1        9.00       14.26      0.64 o 
   4  17   1        3.00        3.18      0.38 o 
   0  18   1       40.30       47.29      1.51 o 
   1  18   1      429.29      455.98      3.26 o 
   2  18   1       13.48       12.70      0.66 o 
   0   0   2       47.29       87.80      2.02 o 
   1   0   2     2780.70     2532.09     33.13 o 
   2   0   2    14781.01    14126.51    261.64 o 
   3   0   2    26077.09    23715.20    510.13 o 
   4   0   2    11857.79    12578.81     96.34 o 
   5   0   2      618.94      617.08      5.70 o 
   6   0   2      835.50      929.51      7.66 o 
   7   0   2       11.65       22.02      1.28 o 
   8   0   2      613.19      629.26      4.93 o 
   9   0   2      246.82      241.50      2.25 o 
  10   0   2       26.70       23.41      1.02 o 
  11   0   2      775.64      799.55      6.21 o 
  12   0   2        1.57        3.12      1.32 o 
   1   1   2        5.30        6.24      0.37 o 
   2   1   2     3296.48     3389.35     23.03 o 
   3   1   2    14342.20    13757.98     83.64 o 
   4   1   2      122.22      138.20      1.79 o 
   5   1   2     1221.77     1257.22      6.86 o 
   6   1   2      345.68      350.80      3.50 o 
   7   1   2       95.67       97.52      1.41 o 
   8   1   2     1479.29     1447.62      6.98 o 
   9   1   2      559.16      543.71      2.61 o 
  10   1   2      117.25      116.40      1.24 o 
  11   1   2      369.63      380.74      2.28 o 
  12   1   2       35.53       29.88      1.51 o 
   0   2   2    14637.89    13119.58    188.92 o 
   1   2   2     1941.01     1858.70     15.31 o 
   2   2   2     1635.95     1638.98     11.61 o 
   3   2   2    19505.64    19599.99    170.59 o 
   4   2   2       78.38       74.60      1.25 o 
   5   2   2        1.58        6.13      0.46 o 
   6   2   2      150.77      147.51      1.67 o 
   7   2   2     1105.75     1045.12      6.01 o 
   8   2   2      721.48      706.96      3.68 o 
   9   2   2      342.26      329.00      1.92 o 
  10   2   2      546.66      524.95      2.92 o 
  11   2   2       20.78       24.60      0.82 o 
   1   3   2    17620.21    15962.67    154.94 o 
   2   3   2      431.41      526.41      4.80 o 
   3   3   2      406.52      443.16      3.84 o 
   4   3   2     2298.21     2369.05     13.75 o 
   5   3   2      378.39      376.99      2.73 o 
   6   3   2     3394.37     3504.06     16.27 o 
   7   3   2      679.76      699.97      4.48 o 
   8   3   2       45.47       43.71      0.82 o 
   9   3   2       52.88       57.14      0.80 o 
  10   3   2      166.20      162.73      1.40 o 
  11   3   2       59.83       66.78      1.59 o 
   0   4   2     1381.58     1234.51     12.85 o 
   1   4   2     7275.62     6868.52     40.22 o 
   2   4   2     1009.65     1074.40      6.89 o 
   3   4   2      939.18      988.49      6.47 o 
   4   4   2      177.33      143.32      1.69 o 
   5   4   2     5727.16     5660.00     27.78 o 
   6   4   2       56.42       54.00      1.20 o 
   7   4   2     1444.02     1427.85      7.98 o 
   8   4   2        0.41        2.80      0.61 o 
   9   4   2      134.56      132.19      1.24 o 
  10   4   2        0.02        0.13      0.44 o 
  11   4   2      117.48      116.13      1.41 o 
   1   5   2     2110.28     1986.31      9.86 o 
   2   5   2      870.15      853.09      5.55 o 
   3   5   2      266.93      335.30      2.63 o 
   4   5   2     1096.28     1239.47      7.97 o 
   5   5   2     4683.54     4798.64     28.64 o 
   6   5   2     1292.66     1286.24      8.09 o 
   7   5   2      122.31      118.16      1.79 o 
   8   5   2       85.94       84.12      1.07 o 
   9   5   2      228.23      239.07      1.78 o 
  10   5   2       32.01       31.21      0.76 o 
  11   5   2       58.59       56.43      0.99 o 
   0   6   2     3067.57     3068.92     20.27 o 
   1   6   2     1264.39     1212.05      6.59 o 
   2   6   2        8.23       15.46      0.57 o 
   3   6   2      371.98      382.35      2.95 o 
   4   6   2      932.37     1009.10      7.36 o 
   5   6   2      690.32      717.97      6.48 o 
   6   6   2     1034.75     1036.36      8.13 o 
   7   6   2      493.14      489.90      4.33 o 
   8   6   2      102.06      103.05      1.12 o 
   9   6   2     2493.32     2409.31     11.36 o 
  10   6   2      525.30      532.34      3.72 o 
  11   6   2      491.99      536.56      4.07 o 
   1   7   2     6107.03     6053.69     24.26 o 
   2   7   2     1719.98     1949.12      9.24 o 
   3   7   2      406.17      365.46      3.14 o 
   4   7   2     3866.15     3990.89     22.12 o 
   5   7   2       46.25       66.53      1.71 o 
   6   7   2       51.68       60.06      1.64 o 
   7   7   2      754.48      760.99      4.95 o 
   8   7   2     1040.30     1045.60      5.90 o 
   9   7   2      572.11      535.56      3.36 o 
  10   7   2        9.44       11.83      0.65 o 
  11   7   2      377.29      361.01      4.25 o 
   0   8   2        3.11       12.21      0.98 o 
   1   8   2       53.19       63.38      0.93 o 
   2   8   2      133.45      166.57      1.63 o 
   3   8   2      389.88      430.64      3.82 o 
   4   8   2      585.18      570.13      4.72 o 
   5   8   2      561.94      574.65      5.83 o 
   6   8   2      172.23      156.37      2.54 o 
   7   8   2       66.81       61.56      1.02 o 
   8   8   2      248.49      226.35      2.13 o 
   9   8   2     1373.03     1356.88      8.58 o 
  10   8   2      257.35      240.67      3.13 o 
   1   9   2      104.43      106.73      1.38 o 
   2   9   2     1438.21     1395.05      7.51 o 
   3   9   2       13.24       13.61      1.68 o 
   4   9   2      104.13      118.94      2.24 o 
   5   9   2      672.00      633.91      7.73 o 
   6   9   2      733.84      719.19      5.31 o 
   7   9   2      238.79      219.70      2.31 o 
   8   9   2      216.09      218.30      2.26 o 
   9   9   2       11.13       19.17      0.73 o 
  10   9   2       17.99       10.83      0.82 o 
   0  10   2       42.57       32.13      1.11 o 
   1  10   2        0.41        2.98      0.71 o 
   2  10   2     2395.76     2392.53     13.12 o 
   3  10   2       33.94       28.00      1.31 o 
   4  10   2        2.13        1.71      0.70 o 
   5  10   2      683.78      679.93      5.54 o 
   6  10   2      497.44      515.46      4.52 o 
   7  10   2      489.45      500.55      3.85 o 
   8  10   2       27.76       27.30      0.87 o 
   9  10   2       30.33       37.79      0.91 o 
  10  10   2      186.59      196.09      3.66 o 
   1  11   2      161.98      155.64      1.79 o 
   2  11   2       95.30       96.64      2.26 o 
   3  11   2      586.86      560.71      5.12 o 
   4  11   2      390.77      373.73      4.13 o 
   5  11   2      484.08      484.73      3.44 o 
   6  11   2        0.59        2.29      0.53 o 
   7  11   2        3.30        3.91      0.60 o 
   8  11   2        9.22       14.20      0.99 o 
   9  11   2      304.45      321.43      2.80 o 
   0  12   2      185.93      174.60      2.61 o 
   1  12   2      263.42      265.36      2.55 o 
   2  12   2      525.27      514.12      4.06 o 
   3  12   2     1644.88     1608.51      7.58 o 
   4  12   2     2345.08     2307.89      9.96 o 
   5  12   2       19.58       24.89      1.45 o 
   6  12   2       90.60       86.77      1.64 o 
   7  12   2      231.43      222.05      2.48 o 
   8  12   2       24.10       24.59      1.25 o 
   9  12   2       14.78       16.41      1.33 o 
   1  13   2      267.93      287.48      1.87 o 
   2  13   2      434.41      429.14      2.67 o 
   3  13   2      149.11      152.69      1.77 o 
   4  13   2      214.09      229.40      2.15 o 
   5  13   2     1420.89     1373.33      8.03 o 
   6  13   2       36.00       31.57      1.08 o 
   7  13   2        5.89        5.74      1.00 o 
   8  13   2        7.76        9.68      0.55 o 
   0  14   2      503.21      499.37      4.44 o 
   1  14   2     2703.70     2646.00     11.03 o 
   2  14   2      154.49      152.51      1.68 o 
   3  14   2      686.81      701.36      4.42 o 
   4  14   2       35.52       40.21      1.37 o 
   5  14   2      397.16      386.87      3.33 o 
   6  14   2      221.79      213.48      4.21 o 
   7  14   2        3.45        6.36      0.78 o 
   1  15   2     1618.04     1623.03      7.50 o 
   2  15   2      529.51      520.39      3.61 o 
   3  15   2      243.67      245.64      2.22 o 
   4  15   2      679.53      729.60      4.83 o 
   5  15   2      141.65      143.70      1.98 o 
   6  15   2       48.13       53.35      1.37 o 
   7  15   2        2.79        5.25      0.78 o 
   0  16   2      537.43      551.26      4.80 o 
   1  16   2     1217.77     1277.35      7.60 o 
   2  16   2      230.53      230.77      2.09 o 
   3  16   2      971.74     1002.62      6.12 o 
   4  16   2       32.64       38.29      0.95 o 
   5  16   2       16.12       16.72      1.23 o 
   6  16   2       28.20       39.35      1.75 o 
   1  17   2      306.26      332.36      2.73 o 
   2  17   2       39.73       57.58      1.07 o 
   3  17   2      218.67      230.28      2.10 o 
   4  17   2       73.25       67.18      1.60 o 
   0  18   2      503.96      578.47      7.56 o 
   1  18   2      695.81      734.07      5.32 o 
   2  18   2      352.25      394.36      4.49 o 
   1   1   3     1270.32     1254.61     12.46 o 
   2   1   3    35680.42    32905.06    352.93 o 
   3   1   3    15242.96    14882.34     84.43 o 
   4   1   3     3501.48     3851.29     20.96 o 
   5   1   3     1444.00     1415.10      7.72 o 
   6   1   3        0.17        3.07      0.54 o 
   7   1   3      823.78      811.55      4.99 o 
   8   1   3        3.98        4.78      0.49 o 
   9   1   3        0.57        1.57      0.37 o 
  10   1   3        0.03        1.46      0.42 o 
  11   1   3       32.16       37.13      1.03 o 
   0   2   3    16519.54    14975.69    214.60 o 
   1   2   3      900.17      792.85      7.62 o 
   2   2   3     2621.26     2589.88     16.53 o 
   3   2   3     2570.26     2628.06     17.42 o 
   4   2   3     1193.90     1089.58      7.10 o 
   5   2   3     8996.30     9252.96     42.91 o 
   6   2   3      577.53      596.28      3.74 o 
   7   2   3     1346.92     1296.40      6.88 o 
   8   2   3      197.87      198.14      1.57 o 
   9   2   3      129.58      127.09      1.08 o 
  10   2   3       31.27       29.11      0.63 o 
  11   2   3      821.84      814.84      4.37 o 
   1   3   3     4810.11     4720.67     34.49 o 
   2   3   3      246.84      227.52      2.38 o 
   3   3   3     1258.93     1231.53      8.73 o 
   4   3   3      537.27      570.64      3.71 o 
   5   3   3      361.86      355.00      2.72 o 
   6   3   3     2937.19     3018.53     13.95 o 
   7   3   3      139.75      150.57      1.68 o 
   8   3   3       26.36       29.71      0.76 o 
   9   3   3       67.95       64.69      1.05 o 
  10   3   3      769.59      764.00      3.66 o 
  11   3   3       94.45       90.16      1.49 o 
   0   4   3     2808.16     2688.84     22.75 o 
   1   4   3      100.79      116.37      1.29 o 
   2   4   3      137.07      210.69      2.16 o 
   3   4   3     5173.01     5229.91     27.68 o 
   4   4   3     1288.98     1368.66      8.05 o 
   5   4   3      306.17      376.66      3.20 o 
   6   4   3        8.44       16.77      1.08 o 
   7   4   3      153.42      156.43      2.02 o 
   8   4   3        6.78        9.34      0.68 o 
   9   4   3       91.05       94.18      1.06 o 
  10   4   3      200.84      205.44      1.68 o 
  11   4   3       63.87       75.63      1.25 o 
   1   5   3     4220.00     4298.13     22.58 o 
   2   5   3       58.49       97.95      1.37 o 
   3   5   3     1337.06     1422.38      7.88 o 
   4   5   3      826.08      903.45      5.53 o 
   5   5   3      454.93      454.65      3.99 o 
   6   5   3      943.58      973.80      6.14 o 
   7   5   3        3.07        4.91      0.60 o 
   8   5   3        0.46        2.33      0.52 o 
   9   5   3      645.36      667.70      3.59 o 
  10   5   3       55.48       55.40      1.03 o 
  11   5   3      271.90      289.43      2.49 o 
   0   6   3       36.43       21.40      0.87 o 
   1   6   3     7783.44     8106.33     33.54 o 
   2   6   3      208.81      195.78      1.73 o 
   3   6   3      297.91      239.99      2.34 o 
   4   6   3      570.52      685.14      5.24 o 
   5   6   3       47.45       54.15      1.58 o 
   6   6   3      348.74      352.06      3.68 o 
   7   6   3       96.84      102.58      1.79 o 
   8   6   3     2339.67     2261.87      9.65 o 
   9   6   3      970.69      935.60      5.23 o 
  10   6   3     1667.66     1714.10      9.75 o 
  11   6   3      400.40      418.06      3.06 o 
   1   7   3      156.37      165.44      1.48 o 
   2   7   3      925.68     1083.14      6.26 o 
   3   7   3      138.05      118.78      1.56 o 
   4   7   3        7.82       10.79      1.87 o 
   5   7   3      114.35      120.09      2.33 o 
   6   7   3        0.02        3.22      0.73 o 
   7   7   3      850.27      798.36      4.51 o 
   8   7   3        5.48        6.86      0.49 o 
   9   7   3      120.05      106.65      1.40 o 
  10   7   3       53.40       49.17      1.11 o 
  11   7   3      112.66      105.31      2.52 o 
   0   8   3     6673.12     7101.39     41.35 o 
   1   8   3     1447.34     1625.10      8.06 o 
   2   8   3       84.20       99.73      1.44 o 
   3   8   3     1415.06     1561.81      8.78 o 
   4   8   3      856.71      846.11      6.01 o 
   5   8   3     1738.77     1688.17     11.78 o 
   6   8   3       31.97       32.58      1.66 o 
   7   8   3      654.50      651.04      4.00 o 
   8   8   3       29.57       34.28      1.06 o 
   9   8   3      120.39      104.15      1.35 o 
  10   8   3      680.57      653.46      5.64 o 
   1   9   3     1652.33     1676.06      7.98 o 
   2   9   3       55.82       74.01      1.39 o 
   3   9   3      857.73      848.47      6.02 o 
   4   9   3        1.34        5.79      0.84 o 
   5   9   3        7.22       13.57      1.05 o 
   6   9   3       67.74       63.74      1.24 o 
   7   9   3      873.42      846.37      5.41 o 
   8   9   3      244.05      239.18      2.40 o 
   9   9   3       98.38       93.88      1.38 o 
  10   9   3      611.99      575.48      5.31 o 
   0  10   3      205.35      214.90      2.50 o 
   1  10   3     2022.86     1884.59      8.93 o 
   2  10   3       22.37       23.50      0.82 o 
   3  10   3       16.51       13.23      0.83 o 
   4  10   3       89.90       83.52      2.22 o 
   5  10   3        1.38        3.74      0.59 o 
   6  10   3       44.79       42.42      1.27 o 
   7  10   3      193.47      192.05      2.13 o 
   8  10   3       22.90       28.74      0.88 o 
   9  10   3      112.52      107.52      1.38 o 
  10  10   3        0.12        0.87      0.50 o 
   1  11   3      148.44      140.28      1.69 o 
   2  11   3     4106.62     4187.98     25.17 o 
   3  11   3       17.27       25.25      1.35 o 
   4  11   3       89.56       94.32      1.25 o 
   5  11   3     1879.09     1923.14      9.75 o 
   6  11   3       19.92       21.17      0.92 o 
   7  11   3       28.95       32.18      1.05 o 
   8  11   3       66.90       65.99      1.10 o 
   9  11   3      522.56      568.04      4.38 o 
   0  12   3        0.09        1.31      0.85 o 
   1  12   3       65.33       60.70      1.24 o 
   2  12   3      261.15      245.06      2.49 o 
   3  12   3       65.07       68.38      1.07 o 
   4  12   3       21.95       21.23      0.62 o 
   5  12   3      499.82      518.23      3.45 o 
   6  12   3       38.09       47.16      1.60 o 
   7  12   3       31.95       32.57      0.97 o 
   8  12   3      204.04      215.87      1.95 o 
   9  12   3      232.25      241.17      3.08 o 
   1  13   3      231.24      209.63      1.66 o 
   2  13   3     2863.34     2773.63     11.13 o 
   3  13   3     1035.32     1029.66      5.60 o 
   4  13   3      494.58      483.63      3.48 o 
   5  13   3     1268.65     1200.99      6.63 o 
   6  13   3      118.23      122.59      1.52 o 
   7  13   3      226.63      229.28      2.49 o 
   8  13   3        2.82        2.22      0.36 o 
   0  14   3     1114.45     1120.68      8.48 o 
   1  14   3      902.35      857.59      4.78 o 
   2  14   3      184.77      182.20      1.66 o 
   3  14   3      371.71      362.18      2.65 o 
   4  14   3      798.54      845.74      5.50 o 
   5  14   3      800.96      773.01      5.60 o 
   6  14   3        6.07        6.23      0.66 o 
   7  14   3      359.21      373.90      3.15 o 
   1  15   3        2.30        2.90      0.49 o 
   2  15   3       60.36       57.04      1.05 o 
   3  15   3      892.31      909.50      5.59 o 
   4  15   3      410.61      416.22      3.42 o 
   5  15   3       12.81       17.50      0.77 o 
   6  15   3      177.60      177.97      2.41 o 
   0  16   3      647.73      665.98      7.41 o 
   1  16   3      273.69      284.06      2.27 o 
   2  16   3      216.12      217.95      2.05 o 
   3  16   3      659.26      647.78      4.41 o 
   4  16   3       20.52       24.10      0.91 o 
   5  16   3      689.01      707.49      6.86 o 
   1  17   3       92.61       83.89      1.48 o 
   2  17   3       57.74       64.06      2.46 o 
   3  17   3      185.64      179.99      1.92 o 
   4  17   3      134.00      123.67      1.71 o 
   0  18   3        0.02        0.35      0.39 o 
   1  18   3      150.72      180.79      2.14 o 
   2  18   3        6.06       10.12      0.86 o 
   0   0   4    45448.08    41228.30   3405.24 o 
   1   0   4    15058.65    13798.51    419.34 o 
   2   0   4      779.92      682.11      7.14 o 
   3   0   4    23292.59    23516.58    583.80 o 
   4   0   4    12583.98    12618.45     75.00 o 
   5   0   4    11045.79    11058.30     70.86 o 
   6   0   4      919.48      998.45      8.67 o 
   7   0   4     4141.07     4230.66     37.59 o 
   8   0   4      495.29      492.63      3.47 o 
   9   0   4      568.61      517.68      3.48 o 
  10   0   4      214.76      205.27      2.03 o 
  11   0   4       37.91       45.69      1.15 o 
   1   1   4     1615.90     1650.80     12.59 o 
   2   1   4      100.66      114.89      1.64 o 
   3   1   4     1012.09     1087.65      7.47 o 
   4   1   4       36.29       37.21      0.72 o 
   5   1   4      830.45      899.40      5.47 o 
   6   1   4       14.43       16.86      0.64 o 
   7   1   4     2609.66     2569.73     12.00 o 
   8   1   4     1797.53     1784.59      6.23 o 
   9   1   4      285.29      268.16      1.59 o 
  10   1   4       31.12       31.42      0.62 o 
  11   1   4        0.04        0.48      0.31 o 
   0   2   4        6.96        0.58      0.59 o 
   1   2   4     1385.63     1536.20     11.24 o 
   2   2   4       77.13       71.10      1.41 o 
   3   2   4     1450.64     1546.50     10.12 o 
   4   2   4        1.49        2.57      0.58 o 
   5   2   4     8031.90     8241.13     38.10 o 
   6   2   4     2011.30     2137.48     10.61 o 
   7   2   4        0.79        3.33      0.78 o 
   8   2   4      775.05      770.52      3.41 o 
   9   2   4      859.70      841.21      3.56 o 
  10   2   4       54.73       54.82      0.81 o 
  11   2   4       79.44       84.24      1.15 o 
   1   3   4     4516.18     4341.77     24.74 o 
   2   3   4     1576.79     1361.41      9.06 o 
   3   3   4      677.98      585.90      4.85 o 
   4   3   4     2591.31     2720.82     12.69 o 
   5   3   4      180.16      191.61      2.05 o 
   6   3   4       14.28       21.16      0.72 o 
   7   3   4     1995.71     1936.51      9.38 o 
   8   3   4      214.28      199.45      1.43 o 
   9   3   4       25.50       29.49      0.65 o 
  10   3   4       21.38       21.86      0.65 o 
  11   3   4      128.29      128.48      1.60 o 
   0   4   4      709.69      747.37      6.98 o 
   1   4   4        3.46       13.58      1.72 o 
   2   4   4      422.83      525.65      3.67 o 
   3   4   4     8115.41     8505.09     48.59 o 
   4   4   4     3452.11     3679.82     18.23 o 
   5   4   4      365.10      355.41      2.79 o 
   6   4   4      750.45      806.65      5.01 o 
   7   4   4      243.32      245.27      2.51 o 
   8   4   4       18.61       24.21      0.84 o 
   9   4   4       17.04       20.87      0.64 o 
  10   4   4       44.48       46.22      0.93 o 
  11   4   4      443.43      453.82      3.26 o 
   1   5   4     1397.02     1345.39      7.96 o 
   2   5   4     4854.03     4915.70     22.79 o 
   3   5   4     2702.30     2849.66     14.92 o 
   4   5   4      191.68      253.01      2.34 o 
   5   5   4      124.69      103.76      1.65 o 
   6   5   4      463.70      471.93      3.79 o 
   7   5   4       27.30       33.29      1.05 o 
   8   5   4       14.41       15.16      0.65 o 
   9   5   4      485.18      457.14      3.04 o 
  10   5   4      554.27      573.80      3.43 o 
  11   5   4      110.72      123.85      1.95 o 
   0   6   4     3163.27     3271.01     22.37 o 
   1   6   4      173.97      204.13      1.81 o 
   2   6   4      789.94      828.25      4.49 o 
   3   6   4     2217.55     2355.64     13.48 o 
   4   6   4      517.08      497.94      4.29 o 
   5   6   4      162.60      174.08      2.63 o 
   6   6   4       16.73       23.06      1.09 o 
   7   6   4       53.57       58.08      1.08 o 
   8   6   4      505.76      482.46      2.95 o 
   9   6   4       17.27       14.46      0.73 o 
  10   6   4        0.01        0.77      0.43 o 
  11   6   4      121.77      126.49      2.27 o 
   1   7   4    21491.55    22390.88     98.47 o 
   2   7   4     1533.75     1643.40      8.81 o 
   3   7   4      259.79      309.62      2.80 o 
   4   7   4       35.13       31.86      1.06 o 
   5   7   4     2622.28     2533.13     17.75 o 
   6   7   4        2.22        4.77      0.73 o 
   7   7   4      193.45      195.93      1.69 o 
   8   7   4      406.14      389.04      2.59 o 
   9   7   4       92.35       95.42      1.37 o 
  10   7   4     1017.60     1049.05      6.61 o 
   0   8   4     3028.49     3534.74     24.30 o 
   1   8   4     1297.22     1204.00      6.99 o 
   2   8   4      159.27      142.45      1.76 o 
   3   8   4     1943.13     1891.93     10.18 o 
   4   8   4       21.51       21.06      0.85 o 
   5   8   4      496.67      482.69      4.82 o 
   6   8   4       90.39       85.38      1.43 o 
   7   8   4      920.95      913.59      5.32 o 
   8   8   4       87.97       85.87      1.29 o 
   9   8   4      115.24      111.07      1.47 o 
  10   8   4       31.82       31.97      1.02 o 
   1   9   4      132.13      140.39      1.57 o 
   2   9   4     4086.15     4086.49     19.05 o 
   3   9   4      352.27      368.91      3.15 o 
   4   9   4       24.34       22.53      1.13 o 
   5   9   4      285.08      279.55      3.33 o 
   6   9   4      406.88      398.49      2.99 o 
   7   9   4      680.10      661.88      4.33 o 
   8   9   4       42.09       40.22      0.97 o 
   9   9   4        0.19        0.36      0.57 o 
  10   9   4      160.87      189.11      2.36 o 
   0  10   4     1283.55     1253.39      8.91 o 
   1  10   4      345.50      325.33      2.57 o 
   2  10   4       91.36       93.30      1.46 o 
   3  10   4        0.14        1.17      0.47 o 
   4  10   4      266.90      259.68      3.19 o 
   5  10   4      439.26      451.00      3.37 o 
   6  10   4       24.61       24.76      1.00 o 
   7  10   4       36.90       37.46      1.09 o 
   8  10   4      425.22      427.65      3.25 o 
   9  10   4       19.79       25.36      0.91 o 
   1  11   4      658.69      679.77      4.43 o 
   2  11   4       36.40       48.66      1.36 o 
   3  11   4     1410.95     1323.99      9.57 o 
   4  11   4       71.92       69.07      1.02 o 
   5  11   4      567.44      572.13      3.67 o 
   6  11   4       93.00       89.60      1.47 o 
   7  11   4        2.46        3.86      0.62 o 
   8  11   4      107.50      108.27      1.46 o 
   9  11   4        0.00        0.17      0.32 o 
   0  12   4       74.71       78.01      1.75 o 
   1  12   4      202.84      205.16      2.05 o 
   2  12   4        9.99       10.02      0.51 o 
   3  12   4      173.88      178.82      1.53 o 
   4  12   4       32.54       22.09      0.69 o 
   5  12   4     6077.63     6064.91     27.08 o 
   6  12   4      435.29      410.48      3.28 o 
   7  12   4      159.49      159.72      1.83 o 
   8  12   4      185.06      174.22      1.81 o 
   1  13   4     1150.86     1101.23      5.06 o 
   2  13   4        4.28        2.78      0.41 o 
   3  13   4      402.81      416.57      2.86 o 
   4  13   4      240.29      222.29      1.89 o 
   5  13   4      756.54      788.19      4.74 o 
   6  13   4      112.24      116.01      1.63 o 
   7  13   4      370.18      407.48      3.18 o 
   8  13   4       13.92       21.90      0.75 o 
   0  14   4     2312.95     2202.69     13.83 o 
   1  14   4      136.63      140.19      1.58 o 
   2  14   4      101.33       94.57      1.38 o 
   3  14   4     1136.36     1145.49      7.31 o 
   4  14   4      554.22      500.18      3.51 o 
   5  14   4      276.26      283.24      2.62 o 
   6  14   4      187.84      153.99      1.89 o 
   7  14   4      805.05      820.41      5.82 o 
   1  15   4       15.23       15.70      0.63 o 
   2  15   4      891.40      835.74      4.48 o 
   3  15   4      291.81      300.02      2.30 o 
   4  15   4        4.76        4.93      0.50 o 
   5  15   4        1.22        3.36      0.61 o 
   6  15   4     1101.44     1187.35      9.51 o 
   0  16   4       28.70       29.25      0.95 o 
   1  16   4       14.82       15.42      0.59 o 
   2  16   4        2.27        3.39      0.49 o 
   3  16   4      114.26      137.39      1.62 o 
   4  16   4        5.91        7.12      0.55 o 
   5  16   4        2.68        7.87      0.62 o 
   1  17   4       57.96       64.46      1.05 o 
   2  17   4        7.24        6.07      0.56 o 
   3  17   4       26.42       31.48      0.86 o 
   4  17   4      755.41      878.74     16.61 o 
   0  18   4      202.86      208.17      3.03 o 
   1  18   4        1.73        1.40      0.39 o 
   1   1   5       10.69        4.64      0.45 o 
   2   1   5     8824.77     8726.10     47.68 o 
   3   1   5      155.13      204.87      1.92 o 
   4   1   5      443.23      471.46      3.21 o 
   5   1   5     4445.76     4614.19     22.47 o 
   6   1   5     7867.23     7720.95     33.34 o 
   7   1   5      407.28      439.48      3.23 o 
   8   1   5       22.34       30.06      0.60 o 
   9   1   5      166.98      169.86      1.24 o 
  10   1   5        9.49       15.07      0.50 o 
  11   1   5        0.49        1.56      0.31 o 
   0   2   5     1307.32     1289.26     12.34 o 
   1   2   5      599.12      662.59      4.46 o 
   2   2   5        0.80        6.51      1.29 o 
   3   2   5     6946.79     7076.81     36.83 o 
   4   2   5     1336.15     1270.39      7.25 o 
   5   2   5      113.98      111.02      1.58 o 
   6   2   5     1737.28     1715.01      8.19 o 
   7   2   5       72.44       67.77      1.18 o 
   8   2   5       51.92       48.11      0.71 o 
   9   2   5      300.05      299.89      1.86 o 
  10   2   5        1.74        4.01      0.43 o 
  11   2   5       12.41       15.68      0.68 o 
   1   3   5     2253.14     2165.58     12.37 o 
   2   3   5     4346.87     4218.87     23.62 o 
   3   3   5      783.51      884.27      5.73 o 
   4   3   5     2156.85     2286.26     11.81 o 
   5   3   5     1167.48     1173.85      6.63 o 
   6   3   5      478.74      427.35      3.14 o 
   7   3   5      110.82      123.20      1.66 o 
   8   3   5      287.97      282.53      1.78 o 
   9   3   5       50.70       59.57      0.88 o 
  10   3   5       21.12       19.67      0.63 o 
  11   3   5      406.13      393.95      2.97 o 
   0   4   5       11.27       12.90      0.88 o 
   1   4   5     5145.04     5050.57     28.27 o 
   2   4   5       76.76       77.94      1.16 o 
   3   4   5      258.81      272.69      2.30 o 
   4   4   5     2081.10     2253.03     12.80 o 
   5   4   5     1155.27     1227.98      6.56 o 
   6   4   5      482.22      497.92      3.63 o 
   7   4   5        3.81        7.46      0.70 o 
   8   4   5      405.42      396.26      2.33 o 
   9   4   5      228.68      241.68      1.74 o 
  10   4   5        5.48        7.54      0.50 o 
  11   4   5       64.23       61.79      1.07 o 
   1   5   5       40.93       50.33      0.90 o 
   2   5   5      661.52      605.93      3.52 o 
   3   5   5     1065.62     1162.85      7.14 o 
   4   5   5      144.99      168.19      3.36 o 
   5   5   5     2309.07     2253.24     12.12 o 
   6   5   5     1016.14      966.25      6.15 o 
   7   5   5       18.29       17.38      0.81 o 
   8   5   5      146.50      147.10      1.36 o 
   9   5   5       32.49       38.65      0.90 o 
  10   5   5       92.97       97.78      1.38 o 
  11   5   5       11.24       10.96      0.69 o 
   0   6   5    16081.89    17859.54    107.81 o 
   1   6   5       89.06      138.07      2.08 o 
   2   6   5     6001.13     6755.32     31.95 o 
   3   6   5       13.17       21.14      0.84 o 
   4   6   5     3481.45     3490.03     18.45 o 
   5   6   5       90.62      112.19      2.06 o 
   6   6   5       34.11       39.69      1.33 o 
   7   6   5      699.62      686.26      3.66 o 
   8   6   5      480.45      468.43      2.94 o 
   9   6   5     3089.23     3080.19     14.59 o 
  10   6   5      275.92      267.86      2.16 o 
  11   6   5     2495.39     2517.32     43.72 o 
   1   7   5     2067.46     2093.20     10.98 o 
   2   7   5     1346.37     1218.70      7.27 o 
   3   7   5     1024.62     1126.81      6.66 o 
   4   7   5       12.62       20.59      0.82 o 
   5   7   5      274.89      262.37      3.12 o 
   6   7   5     1231.46     1203.74     13.06 o 
   7   7   5      170.46      167.65      1.54 o 
   8   7   5       71.90       74.33      1.04 o 
   9   7   5      310.90      308.22      2.33 o 
  10   7   5      400.17      435.30      3.33 o 
   0   8   5       78.70      117.25      2.32 o 
   1   8   5     4425.12     4713.55     22.91 o 
   2   8   5     2591.88     2821.49     14.29 o 
   3   8   5     1023.87     1052.19      6.75 o 
   4   8   5     1068.71     1073.25      6.82 o 
   5   8   5       99.52       90.19      1.82 o 
   6   8   5      378.54      367.29      2.97 o 
   7   8   5       91.07       89.00      1.27 o 
   8   8   5      153.32      155.59      1.55 o 
   9   8   5       93.26      105.75      1.37 o 
  10   8   5        5.90        4.81      0.94 o 
   1   9   5      520.23      541.54      3.44 o 
   2   9   5     1918.50     1981.05     11.23 o 
   3   9   5        2.47        1.92      0.56 o 
   4   9   5       81.22       88.73      1.94 o 
   5   9   5       99.42      100.63      1.60 o 
   6   9   5       49.77       50.01      1.08 o 
   7   9   5      729.55      713.62      4.78 o 
   8   9   5      540.41      541.27      3.85 o 
   9   9   5       54.52       48.61      1.05 o 
  10   9   5      275.61      269.48      4.08 o 
   0  10   5        3.37        5.43      1.00 o 
   1  10   5      446.91      443.89      3.19 o 
   2  10   5       11.23       20.93      0.97 o 
   3  10   5       28.23       46.40      1.45 o 
   4  10   5     1119.91     1094.38      9.10 o 
   5  10   5      226.79      224.58      2.07 o 
   6  10   5       46.84       48.26      1.20 o 
   7  10   5       10.52        8.96      0.69 o 
   8  10   5      858.39      909.30      5.91 o 
   9  10   5       30.53       28.47      0.85 o 
   1  11   5     1455.93     1490.86      8.26 o 
   2  11   5     2869.09     2647.84     13.65 o 
   3  11   5      217.20      225.67      1.91 o 
   4  11   5     1251.70     1278.11      7.98 o 
   5  11   5     1215.74     1116.01      6.82 o 
   6  11   5      329.06      347.90      3.45 o 
   7  11   5       18.66       14.46      0.70 o 
   8  11   5       10.44        8.25      0.70 o 
   9  11   5      119.59      134.41      1.60 o 
   0  12   5     2065.68     2009.31     10.76 o 
   1  12   5      145.38      142.19      1.28 o 
   2  12   5      173.49      178.84      1.41 o 
   3  12   5       68.33       58.25      0.89 o 
   4  12   5     1535.47     1529.76      8.25 o 
   5  12   5       10.23       11.83      0.63 o 
   6  12   5      233.41      232.63      2.60 o 
   7  12   5       75.86       73.49      1.37 o 
   8  12   5      680.45      678.01      4.36 o 
   1  13   5        0.05        1.89      0.41 o 
   2  13   5      139.38      150.26      1.50 o 
   3  13   5      964.06      864.60      4.28 o 
   4  13   5      175.13      201.37      1.88 o 
   5  13   5      990.03      919.02      5.08 o 
   6  13   5      901.16      971.84      6.33 o 
   7  13   5       17.81       15.96      0.69 o 
   8  13   5      131.87      134.82      1.77 o 
   0  14   5     1354.92     1309.89      8.17 o 
   1  14   5       11.41       16.85      0.63 o 
   2  14   5       17.05       20.85      0.88 o 
   3  14   5      126.83      119.41      1.32 o 
   4  14   5      647.99      633.19      4.07 o 
   5  14   5      198.43      206.64      1.90 o 
   6  14   5      152.10      160.91      2.02 o 
   7  14   5      363.90      404.46      4.17 o 
   1  15   5       80.93       75.32      1.09 o 
   2  15   5       88.74      102.53      1.22 o 
   3  15   5      100.89       83.15      1.15 o 
   4  15   5        3.26        4.80      0.88 o 
   5  15   5      150.56      167.72      1.78 o 
   6  15   5      148.20      192.74      2.24 o 
   0  16   5       70.86       68.37      1.24 o 
   1  16   5      123.82      141.67      1.51 o 
   2  16   5       62.41       68.67      1.00 o 
   3  16   5       91.94       71.91      0.98 o 
   4  16   5      143.05      136.17      1.54 o 
   5  16   5        9.87        7.87      0.82 o 
   1  17   5        7.60       12.21      0.50 o 
   2  17   5        1.52        4.44      0.47 o 
   3  17   5       15.92       13.71      0.85 o 
   0   0   6    22278.07    20669.79    365.69 o 
   1   0   6     2184.78     2240.94     16.29 o 
   2   0   6        2.15       16.71      2.88 o 
   3   0   6     5582.34     6021.10     38.93 o 
   4   0   6     2693.45     2613.74     19.35 o 
   5   0   6     1328.41     1540.26     10.64 o 
   6   0   6      272.30      282.98      3.46 o 
   7   0   6     1813.69     1818.47     11.97 o 
   8   0   6     1484.98     1382.11      7.09 o 
   9   0   6     3311.35     3164.81     14.31 o 
  10   0   6       24.96       28.92      0.97 o 
  11   0   6       12.03       10.36      0.79 o 
   1   1   6     1428.34     1487.59      8.14 o 
   2   1   6      173.92      282.75      2.40 o 
   3   1   6       36.04       65.71      0.92 o 
   4   1   6      135.91      135.95      1.71 o 
   5   1   6       80.18       76.27      1.14 o 
   6   1   6     1830.21     1850.50      8.48 o 
   7   1   6     3265.81     3201.34     15.13 o 
   8   1   6        2.41        3.55      0.40 o 
   9   1   6       53.16       44.82      0.74 o 
  10   1   6      677.66      687.19      3.48 o 
  11   1   6      354.70      359.16      2.76 o 
   0   2   6     5791.80     5715.68     44.50 o 
   1   2   6     3708.22     3939.36     19.82 o 
   2   2   6     1024.00     1120.87      7.60 o 
   3   2   6       23.37       30.46      0.70 o 
   4   2   6       34.56       58.30      1.21 o 
   5   2   6     1034.59     1068.79      6.32 o 
   6   2   6        0.73        1.90      0.41 o 
   7   2   6     1349.96     1339.58      7.57 o 
   8   2   6     1371.40     1331.09      5.39 o 
   9   2   6        2.49        4.95      0.42 o 
  10   2   6       81.40       85.78      1.07 o 
  11   2   6       14.26       14.74      0.65 o 
   1   3   6      857.53      929.75      6.44 o 
   2   3   6      900.78      837.91      5.68 o 
   3   3   6      455.81      448.40      3.72 o 
   4   3   6     2985.29     3141.86     16.79 o 
   5   3   6      249.04      292.87      2.49 o 
   6   3   6      168.01      195.92      2.28 o 
   7   3   6       36.42       34.75      1.01 o 
   8   3   6      321.94      330.91      1.96 o 
   9   3   6      223.65      211.34      1.67 o 
  10   3   6        6.51        8.90      0.49 o 
  11   3   6      542.83      534.66      3.61 o 
   0   4   6     2116.31     2463.36     18.37 o 
   1   4   6      187.65      187.05      1.74 o 
   2   4   6     2095.11     2125.17     11.00 o 
   3   4   6      481.00      597.96      3.91 o 
   4   4   6        6.85       15.09      0.84 o 
   5   4   6        0.00        1.57      0.49 o 
   6   4   6     2337.16     2391.66     11.85 o 
   7   4   6      170.16      168.69      1.57 o 
   8   4   6       18.91       20.70      0.63 o 
   9   4   6       93.15       87.73      1.08 o 
  10   4   6       32.43       39.47      0.89 o 
  11   4   6       18.95       18.95      0.67 o 
   1   5   6     1673.35     1618.29      8.53 o 
   2   5   6     1880.73     1834.38     10.01 o 
   3   5   6      964.41      997.73      7.07 o 
   4   5   6       54.78       68.94      1.32 o 
   5   5   6       58.71       50.68      1.33 o 
   6   5   6       97.75       85.94      1.54 o 
   7   5   6       29.67       32.12      0.87 o 
   8   5   6     1072.91     1046.15      5.91 o 
   9   5   6      341.41      330.27      2.32 o 
  10   5   6     1011.50     1078.41      6.19 o 
  11   5   6       19.28       20.33      1.33 o 
   0   6   6     1780.39     1848.23     14.24 o 
   1   6   6      247.22      329.28      2.79 o 
   2   6   6      642.07      677.21      4.60 o 
   3   6   6        7.92        7.57      1.93 o 
   4   6   6     1522.82     1595.24     10.50 o 
   5   6   6      207.27      204.63      2.85 o 
   6   6   6     1481.20     1484.02     12.81 o 
   7   6   6       20.88       20.80      0.64 o 
   8   6   6       11.55       14.18      0.76 o 
   9   6   6       37.16       39.72      0.84 o 
  10   6   6      130.97      134.30      1.51 o 
   1   7   6     4254.48     4508.83     22.61 o 
   2   7   6     1506.51     1509.78      8.39 o 
   3   7   6     3626.00     3630.13     20.51 o 
   4   7   6     2705.62     2758.55     15.06 o 
   5   7   6      268.00      234.63      2.91 o 
   6   7   6      297.16      294.63      2.56 o 
   7   7   6      259.04      262.25      1.98 o 
   8   7   6     3280.26     3258.70     14.03 o 
   9   7   6       82.00       76.93      1.09 o 
  10   7   6        1.48        0.68      0.52 o 
   0   8   6      834.79      780.65      6.29 o 
   1   8   6      671.05      620.35      3.97 o 
   2   8   6       31.05       25.97      0.98 o 
   3   8   6      980.69     1032.45      7.32 o 
   4   8   6       15.92       23.27      0.99 o 
   5   8   6      411.20      388.11      4.21 o 
   6   8   6      412.62      416.06      2.79 o 
   7   8   6      226.48      227.22      2.01 o 
   8   8   6      341.38      324.52      2.28 o 
   9   8   6      100.30      110.26      1.43 o 
  10   8   6       13.19       17.33      0.76 o 
   1   9   6      151.03      148.73      1.64 o 
   2   9   6      107.89      105.29      1.68 o 
   3   9   6       13.25       11.87      0.80 o 
   4   9   6      274.96      269.56      3.65 o 
   5   9   6      484.35      444.23      3.23 o 
   6   9   6       22.88       23.41      0.82 o 
   7   9   6       88.15       81.88      1.37 o 
   8   9   6        3.44        3.17      0.50 o 
   9   9   6      671.52      667.54      4.73 o 
   0  10   6     1401.57     1396.52     10.72 o 
   1  10   6       23.52       42.52      1.04 o 
   2  10   6       17.11       18.81      0.92 o 
   3  10   6     1554.14     1420.18     10.66 o 
   4  10   6       61.17       58.92      1.09 o 
   5  10   6       13.99       20.59      0.97 o 
   6  10   6       93.34       87.05      1.36 o 
   7  10   6        9.68       14.42      0.67 o 
   8  10   6       37.06       40.09      1.01 o 
   9  10   6        6.90       10.62      0.53 o 
   1  11   6      328.79      295.49      2.37 o 
   2  11   6       92.17       86.55      1.08 o 
   3  11   6       14.68       10.75      0.46 o 
   4  11   6      244.50      269.03      2.11 o 
   5  11   6     1034.98      970.16      6.47 o 
   6  11   6       99.23      100.60      1.60 o 
   7  11   6       61.49       73.24      1.34 o 
   8  11   6        4.10        3.97      0.64 o 
   9  11   6       27.54       29.14      1.27 o 
   0  12   6        8.15        6.96      0.52 o 
   1  12   6       31.21       32.45      0.67 o 
   2  12   6      288.09      336.64      2.10 o 
   3  12   6       18.18       29.00      0.67 o 
   4  12   6        5.54       12.45      0.61 o 
   5  12   6     1103.50     1016.56      6.74 o 
   6  12   6       23.60       16.43      0.86 o 
   7  12   6     1929.57     1914.07     11.51 o 
   8  12   6      490.70      468.30      3.31 o 
   1  13   6       19.51       19.24      0.61 o 
   2  13   6       70.91       70.62      1.04 o 
   3  13   6      110.67      104.24      1.21 o 
   4  13   6      302.54      300.50      2.33 o 
   5  13   6       40.20       38.97      1.13 o 
   6  13   6      128.99      138.90      1.79 o 
   7  13   6      105.28      114.58      2.00 o 
   0  14   6      405.95      345.73      3.51 o 
   1  14   6       33.20       41.84      0.82 o 
   2  14   6      135.41      131.04      1.42 o 
   3  14   6     1124.37     1038.55      4.80 o 
   4  14   6        3.94        2.69      0.49 o 
   5  14   6      616.92      597.82      4.53 o 
   6  14   6      187.60      164.58      2.41 o 
   7  14   6        0.73        1.22      0.39 o 
   1  15   6      105.97      104.57      1.14 o 
   2  15   6     1795.65     1673.80      7.51 o 
   3  15   6       51.68       49.50      0.85 o 
   4  15   6       85.32       73.37      1.13 o 
   5  15   6        6.35        4.65      0.58 o 
   6  15   6      107.82      101.88      1.75 o 
   0  16   6       54.72       49.58      1.32 o 
   1  16   6       25.36       29.09      0.70 o 
   2  16   6       33.52       37.94      0.81 o 
   3  16   6       19.06       19.47      0.58 o 
   4  16   6        0.32        2.81      0.50 o 
   1  17   6        7.57        5.72      0.49 o 
   2  17   6      418.16      432.37      3.31 o 
   3  17   6        5.56        7.93      1.26 o 
   1   1   7     6988.72     7408.19     39.45 o 
   2   1   7     4169.38     4288.12     20.30 o 
   3   1   7      664.72      671.41      3.87 o 
   4   1   7     4953.42     5261.48     24.60 o 
   5   1   7      966.24      908.71      4.89 o 
   6   1   7      462.45      444.66      2.80 o 
   7   1   7      648.52      608.96      3.22 o 
   8   1   7      572.70      566.49      2.59 o 
   9   1   7     1550.97     1447.92      5.87 o 
  10   1   7        4.91       10.83      0.50 o 
  11   1   7       40.60       51.51      1.09 o 
   0   2   7     2544.80     2305.77     20.16 o 
   1   2   7     4244.60     4514.12     23.66 o 
   2   2   7     1078.58     1087.24      5.54 o 
   3   2   7     2004.39     1945.42      9.57 o 
   4   2   7      790.86      763.13      4.88 o 
   5   2   7      523.13      514.50      4.41 o 
   6   2   7      705.80      686.98      4.15 o 
   7   2   7      514.03      494.84      2.63 o 
   8   2   7      183.63      182.89      1.38 o 
   9   2   7       12.33       13.76      0.56 o 
  10   2   7     1293.93     1240.30      6.25 o 
  11   2   7       84.73       87.03      1.58 o 
   1   3   7      193.21      195.10      1.94 o 
   2   3   7     1814.19     1915.86      9.51 o 
   3   3   7        6.10       12.34      0.64 o 
   4   3   7     4748.76     4727.50     22.31 o 
   5   3   7        2.52        4.17      0.50 o 
   6   3   7      454.85      448.97      3.22 o 
   7   3   7      303.50      301.01      1.94 o 
   8   3   7       56.18       48.59      0.78 o 
   9   3   7        0.18        1.56      0.47 o 
  10   3   7      235.05      210.36      1.98 o 
  11   3   7        4.90        9.24      0.75 o 
   0   4   7       17.07       41.08      1.30 o 
   1   4   7      319.09      260.05      2.11 o 
   2   4   7     1859.68     1823.49      9.45 o 
   3   4   7       16.25       22.98      0.86 o 
   4   4   7      158.31      159.44      1.75 o 
   5   4   7     1328.06     1332.18      7.53 o 
   6   4   7     2073.35     2063.07     10.77 o 
   7   4   7     1149.52     1128.16      4.49 o 
   8   4   7        1.15        1.90      0.38 o 
   9   4   7     1797.77     1738.60      8.23 o 
  10   4   7        0.01        0.77      0.41 o 
  11   4   7       31.58       25.87      1.12 o 
   1   5   7      168.02      184.86      2.05 o 
   2   5   7      504.25      539.78      4.04 o 
   3   5   7        1.06        3.38      0.74 o 
   4   5   7      663.45      636.10      4.94 o 
   5   5   7      174.89      164.90      2.28 o 
   6   5   7       50.84       46.60      1.24 o 
   7   5   7       27.82       29.82      0.65 o 
   8   5   7      179.45      175.36      1.59 o 
   9   5   7       30.12       33.58      0.72 o 
  10   5   7      149.53      144.93      1.57 o 
   0   6   7     1939.29     1951.41     15.20 o 
   1   6   7      416.47      472.98      3.85 o 
   2   6   7     1911.97     1991.22     11.55 o 
   3   6   7       65.53       60.19      1.40 o 
   4   6   7      543.29      597.34      6.28 o 
   5   6   7      510.15      493.58      4.63 o 
   6   6   7      120.01      110.59      1.45 o 
   7   6   7      661.44      647.99      3.33 o 
   8   6   7      296.66      317.26      2.35 o 
   9   6   7      644.77      650.39      3.98 o 
  10   6   7      391.46      380.56      3.23 o 
   1   7   7      190.96      173.65      1.82 o 
   2   7   7      187.66      191.59      2.18 o 
   3   7   7      293.39      278.64      3.30 o 
   4   7   7       30.30       36.94      1.28 o 
   5   7   7      140.24      133.27      2.17 o 
   6   7   7      696.96      624.48      3.44 o 
   7   7   7      429.20      430.83      2.67 o 
   8   7   7       49.43       53.16      0.85 o 
   9   7   7       82.35       90.81      1.12 o 
  10   7   7      345.18      346.26      2.92 o 
   0   8   7      474.71      379.39      3.94 o 
   1   8   7       40.46       56.99      1.41 o 
   2   8   7        1.23        7.44      0.65 o 
   3   8   7        4.82       11.05      1.44 o 
   4   8   7      106.17       81.73      1.61 o 
   5   8   7        0.70        4.44      0.57 o 
   6   8   7      643.11      646.59      3.77 o 
   7   8   7      477.00      487.16      3.02 o 
   8   8   7     2408.28     2262.40     10.41 o 
   9   8   7     1292.91     1295.41      7.53 o 
  10   8   7        5.87        5.42      1.01 o 
   1   9   7      192.40      179.26      1.99 o 
   2   9   7     1261.60     1325.06      8.33 o 
   3   9   7        3.21        2.46      0.69 o 
   4   9   7      116.83      128.56      1.86 o 
   5   9   7        2.19        8.27      1.04 o 
   6   9   7     1262.00     1146.17      6.77 o 
   7   9   7      175.40      190.37      2.14 o 
   8   9   7      292.10      309.87      2.63 o 
   9   9   7        0.09        0.64      0.83 o 
   0  10   7      384.69      404.30      4.55 o 
   1  10   7       18.08       11.15      0.60 o 
   2  10   7        8.11       17.61      0.86 o 
   3  10   7        0.08        1.86      0.52 o 
   4  10   7      320.83      258.80      1.97 o 
   5  10   7      144.11      132.86      1.77 o 
   6  10   7        3.76        3.40      0.58 o 
   7  10   7      485.76      469.46      3.75 o 
   8  10   7     1160.84     1129.95      6.74 o 
   9  10   7      118.17      129.44      1.40 o 
   1  11   7       60.10       63.79      0.85 o 
   2  11   7      308.49      296.93      1.80 o 
   3  11   7       14.61       30.21      0.68 o 
   4  11   7      575.97      532.65      3.17 o 
   5  11   7        3.00        7.65      0.77 o 
   6  11   7       39.70       30.04      1.25 o 
   7  11   7      782.89      797.39      5.30 o 
   8  11   7      351.53      351.63      2.64 o 
   0  12   7      219.60      182.49      1.97 o 
   1  12   7        1.45        1.70      0.33 o 
   2  12   7       75.14       79.04      0.96 o 
   3  12   7       14.52       14.81      0.51 o 
   4  12   7      346.65      276.21      2.20 o 
   5  12   7      245.54      262.38      2.60 o 
   6  12   7       37.35       42.76      1.00 o 
   7  12   7        1.44        1.75      0.40 o 
   8  12   7        3.25        4.57      0.57 o 
   1  13   7      790.33      747.77      3.39 o 
   2  13   7     2932.89     2537.35      9.64 o 
   3  13   7       97.40       95.14      1.16 o 
   4  13   7       10.84        7.48      0.50 o 
   5  13   7       11.23       10.10      0.67 o 
   6  13   7      185.60      172.90      2.30 o 
   7  13   7      446.59      462.84      4.78 o 
   0  14   7       26.36       26.41      1.00 o 
   1  14   7      412.35      358.73      2.21 o 
   2  14   7      464.71      450.46      2.82 o 
   3  14   7      518.18      534.68      3.37 o 
   4  14   7       11.46       16.47      0.60 o 
   5  14   7        6.42        6.32      0.66 o 
   6  14   7      357.11      358.75      3.32 o 
   1  15   7       20.34       21.90      0.72 o 
   2  15   7      159.18      162.75      1.49 o 
   3  15   7       44.16       47.41      0.95 o 
   4  15   7      326.55      302.09      2.86 o 
   5  15   7        7.15        7.45      0.62 o 
   0  16   7     1547.01     1383.21      9.38 o 
   1  16   7      351.45      317.41      2.27 o 
   2  16   7      129.49      140.74      1.41 o 
   3  16   7       61.36       64.77      0.99 o 
   4  16   7      888.28      952.19     18.36 o 
   1  17   7      297.64      306.51      2.19 o 
   2  17   7       48.10       38.09      1.31 o 
   0   0   8    16472.52    16708.56    161.85 o 
   1   0   8    21515.81    23187.32    140.71 o 
   2   0   8      189.82      238.86      2.89 o 
   3   0   8       12.91        6.36      0.80 o 
   4   0   8      186.02      202.09      2.90 o 
   5   0   8     1100.81     1082.41      7.57 o 
   6   0   8      570.37      565.50      4.56 o 
   7   0   8       20.68       25.81      0.73 o 
   8   0   8      360.31      331.35      2.79 o 
   9   0   8      214.02      219.17      2.68 o 
  10   0   8     1388.62     1275.37      9.43 o 
  11   0   8      118.31      123.04      2.32 o 
   1   1   8     9571.10    10340.32     56.87 o 
   2   1   8     2258.73     2392.19     11.77 o 
   3   1   8     1380.74     1452.04      8.23 o 
   4   1   8       10.80        9.23      0.56 o 
   5   1   8      328.27      344.48      2.33 o 
   6   1   8        0.39        2.49      0.63 o 
   7   1   8        1.33        3.80      0.39 o 
   8   1   8       45.47       47.26      0.73 o 
   9   1   8        4.00        4.86      0.49 o 
  10   1   8       43.53       51.16      0.99 o 
  11   1   8        6.41        4.26      0.50 o 
   0   2   8       11.14        3.62      0.66 o 
   1   2   8      185.22      183.31      1.77 o 
   2   2   8      510.03      494.16      3.25 o 
   3   2   8     1015.57     1238.76      6.89 o 
   4   2   8      967.29      901.58      4.86 o 
   5   2   8      106.04       96.78      1.32 o 
   6   2   8      306.00      314.85      2.43 o 
   7   2   8      337.90      322.95      1.89 o 
   8   2   8      814.82      775.84      3.38 o 
   9   2   8      248.04      243.15      1.97 o 
  10   2   8      386.67      359.89      2.76 o 
   1   3   8      297.97      310.76      2.47 o 
   2   3   8     2448.60     2486.44     13.17 o 
   3   3   8     2325.77     2360.09     11.41 o 
   4   3   8       51.34       40.34      0.96 o 
   5   3   8      314.38      340.92      2.65 o 
   6   3   8        3.50        4.57      0.54 o 
   7   3   8      145.87      143.46      1.17 o 
   8   3   8       27.26       26.74      0.64 o 
   9   3   8      219.79      203.27      1.77 o 
  10   3   8      316.00      301.95      2.39 o 
   0   4   8       40.70       40.34      1.89 o 
   1   4   8     1212.66     1323.68      7.16 o 
   2   4   8      839.32      807.27      4.96 o 
   3   4   8      127.95      135.03      1.63 o 
   4   4   8      745.90      727.16      4.88 o 
   5   4   8       51.88       49.76      1.18 o 
   6   4   8      352.43      346.22      2.93 o 
   7   4   8      456.71      466.54      2.34 o 
   8   4   8        9.34       13.53      0.56 o 
   9   4   8       60.36       50.09      0.92 o 
  10   4   8       13.26       16.72      0.61 o 
   1   5   8      396.40      405.23      3.45 o 
   2   5   8     1794.07     1692.87      9.68 o 
   3   5   8     1750.47     1858.28     11.39 o 
   4   5   8     4740.87     4645.46     24.82 o 
   5   5   8      850.39      855.55      6.22 o 
   6   5   8     1262.07     1226.83      6.44 o 
   7   5   8     1136.21     1119.24      4.57 o 
   8   5   8       10.49       13.38      0.59 o 
   9   5   8        0.59        0.77      0.31 o 
  10   5   8       15.47       15.15      0.59 o 
   0   6   8       43.86       53.80      1.57 o 
   1   6   8       75.22       80.12      1.29 o 
   2   6   8      345.66      315.63      2.77 o 
   3   6   8        0.38        4.62      1.05 o 
   4   6   8       48.70       51.51      1.51 o 
   5   6   8      588.90      614.66      5.23 o 
   6   6   8      128.71      110.68      1.21 o 
   7   6   8      852.87      815.96      3.84 o 
   8   6   8      636.31      621.18      3.77 o 
   9   6   8       56.42       55.24      0.85 o 
  10   6   8       53.51       58.09      1.51 o 
   1   7   8     2149.70     2109.30     10.95 o 
   2   7   8     1231.41     1244.52      7.47 o 
   3   7   8     1635.01     1662.46     11.62 o 
   4   7   8       91.43      101.56      1.75 o 
   5   7   8     1595.26     1549.83      7.84 o 
   6   7   8     1110.83     1078.47      5.15 o 
   7   7   8     1452.03     1455.86      6.27 o 
   8   7   8        3.38        4.13      0.42 o 
   9   7   8      353.61      338.59      2.35 o 
  10   7   8       10.85       11.32      1.12 o 
   0   8   8      986.33      947.90      8.53 o 
   1   8   8      961.56      968.38      5.83 o 
   2   8   8      460.32      473.84      3.87 o 
   3   8   8     1602.72     1570.02     10.71 o 
   4   8   8      745.29      739.78      5.12 o 
   5   8   8     1370.98     1371.53      8.16 o 
   6   8   8        9.94       11.44      0.52 o 
   7   8   8      796.48      747.21      4.01 o 
   8   8   8      175.52      179.89      1.66 o 
   9   8   8       47.40       58.94      1.17 o 
   1   9   8      101.89      119.35      1.67 o 
   2   9   8      279.18      274.38      2.85 o 
   3   9   8       21.10       16.92      0.82 o 
   4   9   8      563.64      566.27      3.17 o 
   5   9   8      603.86      508.03      3.25 o 
   6   9   8       88.33       90.08      1.17 o 
   7   9   8       23.60       14.77      0.81 o 
   8   9   8        1.71        2.38      0.49 o 
   9   9   8        6.99        4.93      0.38 o 
   0  10   8      345.73      355.87      3.36 o 
   1  10   8        3.81       10.80      0.50 o 
   2  10   8       11.31       11.11      0.46 o 
   3  10   8       20.54       27.93      0.61 o 
   4  10   8      540.57      528.83      3.16 o 
   5  10   8      972.26      898.91      5.14 o 
   6  10   8       38.65       31.24      0.91 o 
   7  10   8        1.17        0.80      0.50 o 
   8  10   8       55.37       58.63      1.05 o 
   1  11   8        0.02        2.44      0.35 o 
   2  11   8        2.67        5.18      0.40 o 
   3  11   8      383.71      323.24      1.94 o 
   4  11   8       93.69       84.81      1.20 o 
   5  11   8      412.89      368.10      3.14 o 
   6  11   8      203.86      195.01      1.96 o 
   7  11   8      156.61      146.46      1.90 o 
   8  11   8       29.62       32.83      0.84 o 
   0  12   8      400.88      416.77      3.37 o 
   1  12   8     1313.89     1102.01      4.59 o 
   2  12   8      167.85      149.49      1.36 o 
   3  12   8      641.33      534.84      3.11 o 
   4  12   8       33.08       41.28      0.93 o 
   5  12   8      941.94      856.67      5.21 o 
   6  12   8      289.31      288.86      2.48 o 
   7  12   8        0.06        1.44      0.47 o 
   1  13   8      610.92      547.23      2.93 o 
   2  13   8      236.31      230.13      1.90 o 
   3  13   8        6.77       12.89      0.60 o 
   4  13   8      281.22      273.54      2.43 o 
   5  13   8       36.14       37.64      1.01 o 
   6  13   8       26.16       28.80      1.12 o 
   7  13   8       30.53       34.11      1.27 o 
   0  14   8      198.96      196.13      2.12 o 
   1  14   8      300.10      267.33      1.95 o 
   2  14   8      286.39      300.53      2.19 o 
   3  14   8      111.92      109.74      1.24 o 
   4  14   8        1.29        0.81      0.40 o 
   5  14   8       19.72       17.23      1.30 o 
   6  14   8       96.44       92.74      1.57 o 
   1  15   8       45.57       51.31      0.93 o 
   2  15   8      157.00      173.96      1.57 o 
   3  15   8      210.48      179.54      1.71 o 
   4  15   8       21.33       20.06      0.72 o 
   5  15   8       15.16       18.39      1.01 o 
   0  16   8      197.95      221.64      2.39 o 
   1  16   8      302.34      290.06      2.16 o 
   2  16   8        2.23        3.86      0.46 o 
   3  16   8        4.35        7.41      0.53 o 
   1   1   9       25.48       18.27      0.75 o 
   2   1   9      362.91      344.13      3.46 o 
   3   1   9      176.89      156.22      1.62 o 
   4   1   9      265.59      233.28      2.31 o 
   5   1   9       50.35       48.99      1.11 o 
   6   1   9        3.83        6.39      0.51 o 
   7   1   9      340.96      327.69      1.80 o 
   8   1   9       29.76       29.71      0.62 o 
   9   1   9      230.31      209.01      1.99 o 
  10   1   9       18.18       18.30      0.62 o 
   0   2   9      751.90      756.85      7.58 o 
   1   2   9      110.23      118.51      1.79 o 
   2   2   9     2287.71     2521.54     12.77 o 
   3   2   9      583.56      564.32      3.46 o 
   4   2   9     2933.48     2925.27     13.46 o 
   5   2   9       85.71       95.54      1.34 o 
   6   2   9       27.13       28.72      0.79 o 
   7   2   9      202.31      200.56      1.41 o 
   8   2   9       86.50       87.73      1.02 o 
   9   2   9       52.36       41.03      0.85 o 
  10   2   9        3.84        7.31      0.71 o 
   1   3   9      471.27      483.47      4.30 o 
   2   3   9     1897.62     1953.64     11.90 o 
   3   3   9       46.34       43.96      0.96 o 
   4   3   9      264.62      305.71      2.65 o 
   5   3   9        3.32        6.14      0.57 o 
   6   3   9      142.49      126.48      1.16 o 
   7   3   9        0.03        0.84      0.38 o 
   8   3   9      516.51      498.26      2.79 o 
   9   3   9       34.03       26.19      0.74 o 
  10   3   9      865.33      908.09      6.55 o 
   0   4   9      669.83      639.46      6.77 o 
   1   4   9      191.83      178.53      1.85 o 
   2   4   9      292.81      279.78      2.66 o 
   3   4   9     1980.76     1948.60     10.12 o 
   4   4   9        5.80        9.69      0.63 o 
   5   4   9        5.61        8.01      0.77 o 
   6   4   9     1306.68     1272.73      5.11 o 
   7   4   9      345.15      325.12      1.99 o 
   8   4   9      250.59      239.22      1.78 o 
   9   4   9       18.39       14.75      0.61 o 
  10   4   9       80.97       82.87      1.45 o 
   1   5   9       13.34       14.08      0.81 o 
   2   5   9       68.46       79.64      1.40 o 
   3   5   9     1662.90     1656.58     10.53 o 
   4   5   9      136.97      153.30      2.02 o 
   5   5   9      420.72      406.62      3.25 o 
   6   5   9       64.07       59.49      0.88 o 
   7   5   9       33.91       34.12      0.85 o 
   8   5   9      137.20      135.41      1.41 o 
   9   5   9       35.15       36.87      0.80 o 
  10   5   9      521.02      559.41      6.28 o 
   0   6   9      365.83      377.13      4.47 o 
   1   6   9      776.93      751.79      5.38 o 
   2   6   9      308.88      309.05      2.94 o 
   3   6   9      107.08      127.59      2.24 o 
   4   6   9     2212.15     2147.72     13.09 o 
   5   6   9        5.81        6.76      0.66 o 
   6   6   9     6500.35     6417.24     23.07 o 
   7   6   9      140.59      132.81      1.24 o 
   8   6   9       92.48       86.80      1.52 o 
   9   6   9      455.61      458.39      3.03 o 
  10   6   9      515.40      538.18      7.42 o 
   1   7   9       13.39       18.69      0.97 o 
   2   7   9      403.66      406.51      3.61 o 
   3   7   9        1.32        2.58      0.53 o 
   4   7   9      476.13      485.66      3.87 o 
   5   7   9      709.58      672.53      3.54 o 
   6   7   9      218.20      217.95      1.68 o 
   7   7   9      251.99      255.47      1.84 o 
   8   7   9       29.54       32.26      0.86 o 
   9   7   9       73.41       72.28      0.96 o 
   0   8   9     3293.31     3187.97     24.04 o 
   1   8   9      352.47      324.65      2.87 o 
   2   8   9        0.54        2.87      0.55 o 
   3   8   9      697.80      692.14      4.57 o 
   4   8   9     2127.89     2125.90      8.45 o 
   5   8   9      580.79      560.92      3.01 o 
   6   8   9     1687.43     1669.79      7.08 o 
   7   8   9       98.32       91.94      1.06 o 
   8   8   9       14.74       13.47      0.56 o 
   9   8   9      167.01      167.69      1.78 o 
   1   9   9      364.89      362.92      2.58 o 
   2   9   9        8.20       11.51      0.49 o 
   3   9   9      692.22      672.72      3.31 o 
   4   9   9       17.10       20.44      0.63 o 
   5   9   9      122.28      128.79      1.34 o 
   6   9   9       14.22       28.18      0.85 o 
   7   9   9      219.53      217.14      1.70 o 
   8   9   9     1920.23     1880.17      9.97 o 
   9   9   9      105.96       91.57      2.02 o 
   0  10   9      371.97      410.57      3.11 o 
   1  10   9      240.52      239.27      1.57 o 
   2  10   9       29.96       38.19      0.69 o 
   3  10   9       36.69       40.01      0.78 o 
   4  10   9      122.99       92.33      1.08 o 
   5  10   9      204.57      205.65      1.84 o 
   6  10   9        2.91        1.09      0.40 o 
   7  10   9        3.14        3.75      0.45 o 
   8  10   9       57.09       44.97      0.99 o 
   1  11   9      243.99      231.97      1.64 o 
   2  11   9      435.27      404.48      2.25 o 
   3  11   9      159.53      148.72      1.29 o 
   4  11   9      433.51      430.71      2.79 o 
   5  11   9      634.97      645.72      4.59 o 
   6  11   9        4.92        2.05      0.39 o 
   7  11   9      609.26      578.87      3.86 o 
   8  11   9       93.60      107.06      1.80 o 
   0  12   9     1854.72     1713.11     10.26 o 
   1  12   9        6.96        9.08      0.43 o 
   2  12   9      664.77      590.03      3.07 o 
   3  12   9        8.96        9.44      0.49 o 
   4  12   9     1144.97     1060.27      5.43 o 
   5  12   9      425.90      434.44      2.79 o 
   6  12   9       44.52       49.80      0.88 o 
   7  12   9      385.41      369.88      2.60 o 
   1  13   9      103.47      111.82      1.24 o 
   2  13   9      505.87      490.88      3.15 o 
   3  13   9       12.83       19.30      0.68 o 
   4  13   9       19.38       22.96      0.83 o 
   5  13   9      480.04      481.13      3.03 o 
   6  13   9       23.50       28.78      0.85 o 
   0  14   9      919.15      851.31      6.06 o 
   1  14   9        1.41        1.79      0.38 o 
   2  14   9       62.45       65.35      0.99 o 
   3  14   9      132.23      130.25      1.46 o 
   4  14   9        8.57        4.68      0.58 o 
   5  14   9        1.54        3.69      0.44 o 
   1  15   9        0.37        0.51      0.34 o 
   2  15   9       22.50       12.69      0.49 o 
   3  15   9        0.11        0.83      0.33 o 
   4  15   9      198.23      212.87      2.82 o 
   0  16   9      748.07      751.36     11.99 o 
   1  16   9      335.53      331.96      3.21 o 
   2  16   9      117.97      103.87      1.89 o 
   0   0  10     1332.58     1614.01     19.97 o 
   1   0  10     8569.26     8479.05     58.47 o 
   2   0  10      156.01      180.50      3.41 o 
   3   0  10     2360.65     2162.34     14.79 o 
   4   0  10     7333.26     6936.71     44.95 o 
   5   0  10        0.88        6.78      2.12 o 
   6   0  10       28.27       38.15      1.00 o 
   7   0  10     2340.24     2378.06     11.44 o 
   8   0  10     1348.85     1352.02      8.55 o 
   9   0  10     2819.60     2759.63     16.69 o 
  10   0  10      428.11      429.97      4.69 o 
   1   1  10     1909.35     2173.93     11.10 o 
   2   1  10        6.03       13.73      0.67 o 
   3   1  10      222.03      246.05      2.22 o 
   4   1  10        0.06        1.01      0.47 o 
   5   1  10      181.32      175.86      2.05 o 
   6   1  10      204.79      200.48      1.40 o 
   7   1  10     1522.37     1514.21      5.61 o 
   8   1  10      832.62      842.97      4.11 o 
   9   1  10      245.17      245.24      1.99 o 
  10   1  10     1246.89     1263.14      8.30 o 
   0   2  10     1009.30     1194.06     12.25 o 
   1   2  10      764.33      882.54      5.57 o 
   2   2  10      129.93      169.47      2.04 o 
   3   2  10       64.49       77.12      1.29 o 
   4   2  10       51.24       55.70      1.22 o 
   5   2  10        3.15        4.74      0.66 o 
   6   2  10      217.79      216.06      1.52 o 
   7   2  10      188.81      188.00      1.43 o 
   8   2  10     1329.17     1326.52      5.78 o 
   9   2  10       49.54       63.36      1.27 o 
  10   2  10      632.81      614.90      5.39 o 
   1   3  10     3325.33     3130.79     15.09 o 
   2   3  10      209.94      229.41      2.38 o 
   3   3  10     1056.98     1008.65      7.03 o 
   4   3  10      186.61      202.66      2.46 o 
   5   3  10      193.80      175.07      1.82 o 
   6   3  10      278.04      266.45      1.63 o 
   7   3  10      165.96      180.03      1.36 o 
   8   3  10      291.03      292.39      2.03 o 
   9   3  10      259.05      281.83      2.36 o 
  10   3  10       27.26       26.30      1.23 o 
   0   4  10     5263.24     5176.95     46.83 o 
   1   4  10      129.27      117.66      1.58 o 
   2   4  10      239.71      237.40      2.58 o 
   3   4  10      933.21      965.71      6.35 o 
   4   4  10      220.14      205.65      2.43 o 
   5   4  10      978.90      985.13      5.07 o 
   6   4  10      142.74      155.56      1.35 o 
   7   4  10       15.52       19.24      0.60 o 
   8   4  10      493.91      511.23      3.24 o 
   9   4  10        6.07        8.26      0.73 o 
  10   4  10        9.71       13.86      1.01 o 
   1   5  10       18.63       16.37      0.74 o 
   2   5  10     1335.47     1324.78      9.42 o 
   3   5  10      559.01      566.50      4.79 o 
   4   5  10        2.57        6.37      0.77 o 
   5   5  10      611.32      585.90      3.25 o 
   6   5  10     1247.34     1199.93      5.28 o 
   7   5  10      229.09      229.76      1.89 o 
   8   5  10       40.32       40.97      0.95 o 
   9   5  10      169.85      174.62      1.84 o 
   0   6  10     1526.43     1482.69     12.11 o 
   1   6  10      603.48      591.28      4.69 o 
   2   6  10       84.42       87.29      1.79 o 
   3   6  10       28.46       35.34      1.51 o 
   4   6  10       10.19        8.13      0.49 o 
   5   6  10        3.82        6.66      0.50 o 
   6   6  10      103.44      103.01      1.14 o 
   7   6  10      652.29      655.62      3.51 o 
   8   6  10       40.79       45.11      0.88 o 
   9   6  10       16.86       17.03      0.70 o 
   1   7  10     1679.56     1652.68      9.15 o 
   2   7  10      204.27      211.54      2.74 o 
   3   7  10     2958.12     2889.50     14.59 o 
   4   7  10      435.66      412.25      2.29 o 
   5   7  10     1806.89     1759.58      7.58 o 
   6   7  10       30.28       35.70      0.78 o 
   7   7  10      116.53      114.56      1.22 o 
   8   7  10      123.23      117.84      1.43 o 
   9   7  10      512.38      494.92      3.85 o 
   0   8  10      821.66      787.88      7.00 o 
   1   8  10      142.20      139.67      1.57 o 
   2   8  10        8.68       10.97      0.59 o 
   3   8  10      839.22      820.65      3.81 o 
   4   8  10       88.26      101.64      1.14 o 
   5   8  10      397.57      406.07      2.41 o 
   6   8  10        0.06        1.79      0.39 o 
   7   8  10       65.32       60.22      0.88 o 
   8   8  10        1.12        0.55      0.30 o 
   9   8  10       15.51       14.44      1.24 o 
   1   9  10       35.81       37.76      0.74 o 
   2   9  10      975.32      928.68      3.99 o 
   3   9  10      106.37       91.00      1.05 o 
   4   9  10      196.95      199.35      1.60 o 
   5   9  10       21.92       26.47      0.66 o 
   6   9  10     1201.49     1202.93      5.80 o 
   7   9  10      152.35      147.24      1.32 o 
   8   9  10        9.52        7.93      0.49 o 
   0  10  10       67.65       59.02      1.18 o 
   1  10  10     1692.30     1609.43      6.05 o 
   2  10  10       95.63       83.51      0.99 o 
   3  10  10      159.82      177.02      1.46 o 
   4  10  10     1099.51     1079.99      4.94 o 
   5  10  10      154.81      141.38      1.36 o 
   6  10  10      239.63      235.01      1.83 o 
   7  10  10       49.07       60.91      0.89 o 
   8  10  10      274.31      292.82      2.88 o 
   1  11  10      307.49      299.82      1.91 o 
   2  11  10      353.56      337.76      2.19 o 
   3  11  10      530.07      509.02      3.18 o 
   4  11  10      774.58      770.96      3.88 o 
   5  11  10      361.18      403.81      2.43 o 
   6  11  10       47.03       50.85      0.91 o 
   7  11  10      246.41      234.95      2.93 o 
   0  12  10      598.44      520.10      3.95 o 
   1  12  10      860.36      794.01      3.88 o 
   2  12  10      895.41      851.19      4.49 o 
   3  12  10      123.68      105.87      1.35 o 
   4  12  10       42.13       51.94      0.97 o 
   5  12  10       69.70       78.07      1.27 o 
   6  12  10      213.22      220.28      1.89 o 
   1  13  10      170.16      187.14      1.54 o 
   2  13  10      195.69      180.72      1.64 o 
   3  13  10      281.77      257.33      1.96 o 
   4  13  10        0.81        1.01      0.42 o 
   5  13  10      766.92      804.81      4.56 o 
   6  13  10      398.10      412.15      4.43 o 
   0  14  10      592.44      502.77      4.05 o 
   1  14  10       93.21       80.95      1.05 o 
   2  14  10        0.73        1.89      0.42 o 
   3  14  10       23.53       26.97      0.76 o 
   4  14  10      340.93      373.14      3.29 o 
   5  14  10        0.83        1.36      0.58 o 
   1  15  10      655.73      603.74      3.95 o 
   2  15  10      534.47      540.02      4.36 o 
   3  15  10      544.54      575.08      5.31 o 
   0  16  10        0.01        3.22      0.88 o 
   1   1  11      238.55      246.95      2.58 o 
   2   1  11     1176.87     1202.28      6.75 o 
   3   1  11     2407.20     2500.19     12.61 o 
   4   1  11      136.33      131.54      2.14 o 
   5   1  11       31.67       35.62      0.74 o 
   6   1  11      211.84      191.66      1.47 o 
   7   1  11      294.90      299.99      1.80 o 
   8   1  11        0.06        2.15      0.45 o 
   9   1  11        1.31        2.86      0.45 o 
   0   2  11     1560.23     1563.50     13.94 o 
   1   2  11       89.81      103.69      1.81 o 
   2   2  11        0.17        2.16      0.52 o 
   3   2  11      600.71      571.83      6.74 o 
   4   2  11      981.52      975.11      7.25 o 
   5   2  11      154.51      145.70      1.51 o 
   6   2  11      467.32      492.21      2.63 o 
   7   2  11      119.60      124.20      1.25 o 
   8   2  11     1186.41     1169.99      5.73 o 
   9   2  11       72.25       73.88      1.60 o 
   1   3  11      468.91      471.20      3.90 o 
   2   3  11      114.97      119.02      1.80 o 
   3   3  11      433.00      454.15      4.13 o 
   4   3  11     2070.99     2036.19     11.48 o 
   5   3  11        7.78        7.16      0.42 o 
   6   3  11      865.58      873.25      4.03 o 
   7   3  11      285.64      284.79      1.97 o 
   8   3  11       35.79       37.37      0.81 o 
   9   3  11       24.79       26.14      0.74 o 
   0   4  11       28.74       28.72      1.30 o 
   1   4  11     1150.82     1108.12      7.06 o 
   2   4  11      266.57      257.22      2.64 o 
   3   4  11      156.63      154.80      2.13 o 
   4   4  11     3847.48     3744.20     16.06 o 
   5   4  11     1644.96     1644.90      6.86 o 
   6   4  11      116.67      115.46      1.18 o 
   7   4  11      436.35      450.54      2.92 o 
   8   4  11       75.56       84.19      1.10 o 
   9   4  11      224.47      233.77      2.27 o 
   1   5  11       11.02       12.92      0.82 o 
   2   5  11     5528.29     5349.90     27.14 o 
   3   5  11       51.81       52.12      1.13 o 
   4   5  11      468.75      472.00      2.73 o 
   5   5  11     1808.94     1761.34      7.42 o 
   6   5  11      575.25      569.96      3.08 o 
   7   5  11       30.77       31.40      0.77 o 
   8   5  11      338.80      352.36      2.52 o 
   9   5  11        5.05        4.52      0.47 o 
   0   6  11      328.78      322.32      3.98 o 
   1   6  11      837.10      819.35      5.34 o 
   2   6  11     4377.05     4266.22     20.75 o 
   3   6  11      916.09      920.29      4.89 o 
   4   6  11     1569.08     1514.22      6.18 o 
   5   6  11     2483.95     2500.59     10.57 o 
   6   6  11      478.79      467.69      3.02 o 
   7   6  11        4.07        7.28      0.50 o 
   8   6  11      776.88      815.52      4.93 o 
   9   6  11      126.54      113.97      1.69 o 
   1   7  11      362.93      374.91      2.64 o 
   2   7  11     7025.77     6702.98     25.64 o 
   3   7  11      553.29      540.60      2.99 o 
   4   7  11       48.32       49.61      0.80 o 
   5   7  11       43.24       46.08      0.81 o 
   6   7  11     1490.12     1477.40      6.94 o 
   7   7  11      152.42      142.11      1.43 o 
   8   7  11       29.57       26.18      0.68 o 
   0   8  11     3871.58     3758.58     16.87 o 
   1   8  11     2414.91     2382.91      8.14 o 
   2   8  11     3489.20     3438.10     12.66 o 
   3   8  11      120.72      126.21      1.31 o 
   4   8  11     1397.74     1372.39      5.58 o 
   5   8  11      256.72      257.09      1.89 o 
   6   8  11        2.33        4.09      0.41 o 
   7   8  11        1.42        2.22      0.38 o 
   8   8  11      119.89      120.55      1.45 o 
   1   9  11      702.55      715.45      3.17 o 
   2   9  11      626.55      615.64      3.02 o 
   3   9  11      985.36      985.63      4.58 o 
   4   9  11       88.18       99.62      1.05 o 
   5   9  11      612.69      623.83      3.61 o 
   6   9  11      322.18      330.15      2.13 o 
   7   9  11       20.96       24.55      0.82 o 
   8   9  11        9.68        8.66      0.52 o 
   0  10  11     4389.95     4256.10     20.83 o 
   1  10  11      421.87      408.26      2.29 o 
   2  10  11      436.70      434.14      2.58 o 
   3  10  11       50.63       46.37      0.83 o 
   4  10  11      586.42      582.83      3.35 o 
   5  10  11      343.03      334.06      2.17 o 
   6  10  11      116.00      126.47      1.14 o 
   7  10  11      169.56      166.27      1.42 o 
   1  11  11     2190.26     2131.39      8.55 o 
   2  11  11       70.89       88.15      1.13 o 
   3  11  11     1285.44     1304.67      6.26 o 
   4  11  11     1214.22     1229.72      6.34 o 
   5  11  11       39.68       54.06      0.81 o 
   6  11  11      157.40      145.81      1.30 o 
   0  12  11       81.55       70.61      1.35 o 
   1  12  11        4.89        1.89      0.40 o 
   2  12  11       23.67       24.91      0.69 o 
   3  12  11        2.11        3.41      0.47 o 
   4  12  11      536.12      573.44      3.76 o 
   5  12  11      113.76      127.37      1.28 o 
   6  12  11      512.45      554.27      4.37 o 
   1  13  11        1.35        4.08      0.42 o 
   2  13  11      106.74       85.89      1.12 o 
   3  13  11       11.29        7.23      0.55 o 
   4  13  11        8.25        9.34      0.55 o 
   5  13  11        0.86        3.95      0.34 o 
   0  14  11      448.71      435.38      5.05 o 
   1  14  11       94.50       98.72      1.21 o 
   2  14  11        1.94        3.62      0.32 o 
   3  14  11        3.64        7.69      0.53 o 
   4  14  11       69.98       54.54      1.28 o 
   1  15  11      170.83      177.10      1.62 o 
   2  15  11        6.72       14.44      1.01 o 
   0   0  12     1924.31     1971.48     32.51 o 
   1   0  12        1.01        1.75      0.78 o 
   2   0  12      284.31      317.04      4.08 o 
   3   0  12       25.10       26.69      1.48 o 
   4   0  12     2907.46     2751.15     14.36 o 
   5   0  12     1212.96     1292.45      7.88 o 
   6   0  12       28.28       35.22      1.66 o 
   7   0  12    10913.65    10793.54     68.29 o 
   8   0  12       40.17       38.50      1.24 o 
   9   0  12       60.34       68.54      1.50 o 
   1   1  12       43.59       31.70      1.35 o 
   2   1  12        6.88        4.85      1.19 o 
   3   1  12      117.46      123.14      2.13 o 
   4   1  12       54.46       56.00      0.85 o 
   5   1  12      324.37      329.32      2.19 o 
   6   1  12      641.60      656.95      3.38 o 
   7   1  12      403.56      414.52      2.57 o 
   8   1  12      211.64      213.73      1.89 o 
   9   1  12     1490.53     1571.00      9.41 o 
   0   2  12       19.45       25.90      1.89 o 
   1   2  12      427.47      397.36      4.25 o 
   2   2  12      576.64      548.23      4.59 o 
   3   2  12       27.21       27.29      0.93 o 
   4   2  12     1264.09     1243.44      5.42 o 
   5   2  12       63.79       50.01      0.79 o 
   6   2  12       62.23       62.14      0.91 o 
   7   2  12      226.73      255.47      2.04 o 
   8   2  12      108.39      117.54      1.27 o 
   9   2  12       19.96       25.32      1.00 o 
   1   3  12        2.49        6.68      1.37 o 
   2   3  12      111.67      114.78      2.12 o 
   3   3  12      260.53      275.44      2.36 o 
   4   3  12        4.29        4.03      0.54 o 
   5   3  12     7332.65     7056.70     25.55 o 
   6   3  12       40.51       45.99      0.81 o 
   7   3  12       22.75       22.49      0.77 o 
   8   3  12       64.34       61.19      0.93 o 
   9   3  12      810.92      812.97      5.65 o 
   0   4  12      138.42      138.68      3.10 o 
   1   4  12      695.47      703.91      5.74 o 
   2   4  12        2.80        7.35      0.81 o 
   3   4  12     4810.95     4689.12     17.06 o 
   4   4  12      241.20      234.86      1.69 o 
   5   4  12     1279.02     1262.75      5.57 o 
   6   4  12      268.57      267.86      2.08 o 
   7   4  12        1.65        6.22      1.10 o 
   8   4  12      219.50      211.19      1.81 o 
   9   4  12      135.72      140.18      2.19 o 
   1   5  12     4807.71     4682.99     21.90 o 
   2   5  12      458.35      436.92      2.76 o 
   3   5  12      891.17      879.58      3.86 o 
   4   5  12     2165.90     2164.67      8.35 o 
   5   5  12      995.71     1025.13      4.83 o 
   6   5  12       65.06       67.42      0.98 o 
   7   5  12       81.44       83.81      1.15 o 
   8   5  12      171.10      174.35      1.67 o 
   9   5  12       20.73       22.72      1.45 o 
   0   6  12      657.38      665.00      4.41 o 
   1   6  12     1361.77     1351.60      5.74 o 
   2   6  12      204.90      206.00      1.53 o 
   3   6  12     1984.61     1935.08      7.51 o 
   4   6  12       59.34       55.64      0.89 o 
   5   6  12       16.97       16.52      0.60 o 
   6   6  12        4.74        5.02      0.43 o 
   7   6  12       87.81       84.06      1.16 o 
   8   6  12       28.72       31.09      0.86 o 
   1   7  12     2680.64     2689.90      9.01 o 
   2   7  12     3178.89     3166.87     11.37 o 
   3   7  12     2762.39     2691.65     10.44 o 
   4   7  12      622.14      613.49      3.15 o 
   5   7  12      107.00      106.07      1.32 o 
   6   7  12      145.53      159.52      1.51 o 
   7   7  12      445.17      456.23      2.96 o 
   8   7  12       98.89       90.72      1.34 o 
   0   8  12       22.63       24.22      0.87 o 
   1   8  12     8447.88     8433.12     28.81 o 
   2   8  12      168.54      175.58      1.51 o 
   3   8  12     1556.92     1529.21      6.49 o 
   4   8  12      167.85      166.77      1.49 o 
   5   8  12     1635.83     1603.50      7.10 o 
   6   8  12        1.89        6.48      0.47 o 
   7   8  12      275.38      277.93      2.22 o 
   8   8  12      311.90      329.85      3.91 o 
   1   9  12        0.22        1.56      0.40 o 
   2   9  12        1.57        3.70      0.43 o 
   3   9  12      674.21      691.48      3.74 o 
   4   9  12      130.94      132.73      1.26 o 
   5   9  12      119.01      137.96      1.34 o 
   6   9  12       30.96       29.73      0.67 o 
   7   9  12        6.78        6.42      0.41 o 
   0  10  12       86.89       86.82      1.51 o 
   1  10  12       60.27       60.49      0.97 o 
   2  10  12      490.20      494.94      3.03 o 
   3  10  12      715.89      733.66      4.17 o 
   4  10  12       10.13       17.71      0.58 o 
   5  10  12       28.96       31.65      0.73 o 
   6  10  12        3.20        1.38      0.32 o 
   7  10  12        0.09        2.04      0.50 o 
   1  11  12      482.12      481.91      2.96 o 
   2  11  12       12.00        8.55      0.65 o 
   3  11  12     1583.50     1651.13      8.10 o 
   4  11  12      133.92      115.47      1.27 o 
   5  11  12       55.34       57.26      0.92 o 
   6  11  12        0.56        1.36      0.36 o 
   0  12  12       58.18       68.97      1.20 o 
   1  12  12      123.22      121.67      1.21 o 
   2  12  12       21.23       25.19      0.68 o 
   3  12  12      970.53     1028.07      5.34 o 
   4  12  12      874.36      918.70      5.14 o 
   5  12  12      971.39     1081.85      6.88 o 
   1  13  12      403.27      405.81      2.46 o 
   2  13  12      186.75      181.07      1.47 o 
   3  13  12      431.85      437.08      3.12 o 
   4  13  12       79.88       86.15      1.43 o 
   0  14  12       53.84       63.55      1.41 o 
   1  14  12       38.36       54.03      0.84 o 
   2  14  12      203.04      196.73      2.87 o 
   1   1  13      626.33      564.77      4.99 o 
   2   1  13        7.09       18.78      0.72 o 
   3   1  13      428.94      405.46      2.28 o 
   4   1  13      614.62      561.33      2.97 o 
   5   1  13      253.59      220.40      1.63 o 
   6   1  13      111.51      135.93      1.47 o 
   7   1  13     1173.98     1126.89      5.63 o 
   8   1  13      192.15      190.84      1.70 o 
   9   1  13        0.83        1.12      0.49 o 
   0   2  13        9.92        8.04      1.00 o 
   1   2  13       73.58       61.80      1.72 o 
   2   2  13       53.53       43.42      0.89 o 
   3   2  13       13.06       17.03      0.62 o 
   4   2  13      466.11      423.80      2.42 o 
   5   2  13      507.05      514.88      2.88 o 
   6   2  13      871.03      872.19      4.53 o 
   7   2  13      174.32      190.30      1.79 o 
   8   2  13      353.92      367.94      2.65 o 
   1   3  13      698.64      671.55      4.16 o 
   2   3  13       51.22       55.83      0.99 o 
   3   3  13        2.46        5.45      0.56 o 
   4   3  13     1756.03     1749.74      6.96 o 
   5   3  13       30.56       36.41      0.71 o 
   6   3  13      755.52      741.71      4.20 o 
   7   3  13       76.95       77.70      1.16 o 
   8   3  13        1.41        2.12      0.41 o 
   0   4  13      741.56      702.13      5.55 o 
   1   4  13     2724.65     2645.63     10.64 o 
   2   4  13     3054.04     2967.17     10.24 o 
   3   4  13        1.36        2.67      0.36 o 
   4   4  13      413.86      393.96      2.36 o 
   5   4  13      588.18      556.25      2.90 o 
   6   4  13      399.12      418.12      2.78 o 
   7   4  13      120.86      130.64      1.46 o 
   8   4  13       37.44       46.66      0.90 o 
   1   5  13      179.88      179.17      1.50 o 
   2   5  13     2670.18     2637.49     10.61 o 
   3   5  13     1374.19     1375.21      6.01 o 
   4   5  13      900.20      897.47      4.21 o 
   5   5  13      650.84      661.90      3.40 o 
   6   5  13      305.79      302.15      2.26 o 
   7   5  13        3.11        4.47      0.49 o 
   8   5  13      144.77      151.74      1.81 o 
   0   6  13       17.87       18.00      0.85 o 
   1   6  13     5679.07     5703.00     21.21 o 
   2   6  13      191.27      196.85      1.69 o 
   3   6  13        4.11        4.64      0.45 o 
   4   6  13        0.21        0.77      0.42 o 
   5   6  13       16.77       19.16      0.71 o 
   6   6  13       26.06       30.06      0.72 o 
   7   6  13       68.63       67.19      1.07 o 
   8   6  13      117.31      149.59      1.96 o 
   1   7  13      289.67      287.48      2.08 o 
   2   7  13     4590.89     4520.56     17.10 o 
   3   7  13      778.52      778.01      3.71 o 
   4   7  13       57.60       64.09      1.08 o 
   5   7  13       34.19       33.78      0.74 o 
   6   7  13      142.49      138.40      1.49 o 
   7   7  13       10.62       10.11      0.55 o 
   0   8  13     6776.38     6788.47     37.69 o 
   1   8  13     5550.70     5563.50     21.85 o 
   2   8  13       41.78       41.44      0.76 o 
   3   8  13       73.88       74.49      1.00 o 
   4   8  13        1.17        3.20      0.43 o 
   5   8  13       33.72       37.32      0.82 o 
   6   8  13        2.18        4.42      0.81 o 
   7   8  13       47.66       51.67      0.99 o 
   1   9  13      870.61      906.82      4.74 o 
   2   9  13      255.08      259.82      2.10 o 
   3   9  13      348.14      344.02      2.28 o 
   4   9  13      285.44      314.39      2.82 o 
   5   9  13       22.60       23.37      0.69 o 
   6   9  13      143.87      155.28      1.48 o 
   0  10  13     2263.84     2267.84     14.48 o 
   1  10  13        0.08        1.64      0.41 o 
   2  10  13      588.46      599.92      3.69 o 
   3  10  13      132.31      137.58      1.46 o 
   4  10  13      867.07      871.10      4.66 o 
   5  10  13       37.81       39.23      0.75 o 
   6  10  13       51.60       44.46      1.31 o 
   1  11  13     1620.98     1646.74      8.34 o 
   2  11  13      135.26      144.91      1.66 o 
   3  11  13      804.71      788.24      4.67 o 
   4  11  13      117.75      112.48      1.25 o 
   5  11  13        8.09       11.85      0.81 o 
   0  12  13      401.15      380.33      3.20 o 
   1  12  13        0.40        0.83      0.34 o 
   2  12  13      119.24      108.22      1.26 o 
   3  12  13       51.62       58.64      0.96 o 
   4  12  13      286.08      269.75      2.88 o 
   1  13  13      156.84      190.25      1.64 o 
   2  13  13       83.98      113.23      1.14 o 
   3  13  13        1.71        3.74      0.36 o 
   0   0  14      391.95      466.72      5.07 o 
   1   0  14       74.21       72.05      1.44 o 
   2   0  14      101.07      105.10      1.71 o 
   3   0  14      389.37      375.16      3.57 o 
   4   0  14     1840.37     1643.39     11.38 o 
   5   0  14      299.84      265.51      2.97 o 
   6   0  14       91.10       77.26      1.51 o 
   7   0  14        9.85       16.73      0.89 o 
   8   0  14      729.18      814.51      7.53 o 
   1   1  14      947.17      808.79      4.02 o 
   2   1  14        0.31        3.22      0.55 o 
   3   1  14       11.80       12.62      0.76 o 
   4   1  14       10.53        9.67      0.50 o 
   5   1  14       62.68       58.71      0.94 o 
   6   1  14      253.95      250.58      1.94 o 
   7   1  14      162.92      164.28      1.62 o 
   8   1  14     1829.24     1891.55     11.74 o 
   0   2  14      236.42      251.64      2.49 o 
   1   2  14        0.32        1.80      0.36 o 
   2   2  14      158.47      165.58      1.37 o 
   3   2  14        0.72        5.71      0.46 o 
   4   2  14       82.03       89.37      1.01 o 
   5   2  14       31.37       28.79      0.71 o 
   6   2  14      767.13      789.99      4.22 o 
   7   2  14      878.73      842.04      4.80 o 
   8   2  14      564.18      592.55      4.09 o 
   1   3  14      535.55      513.59      2.86 o 
   2   3  14      327.24      359.61      2.56 o 
   3   3  14       17.74       26.02      0.65 o 
   4   3  14       91.91       83.24      1.01 o 
   5   3  14       13.26       21.98      0.66 o 
   6   3  14      122.30      128.81      1.37 o 
   7   3  14       52.60       57.68      1.03 o 
   8   3  14      108.64      114.59      1.44 o 
   0   4  14     4918.39     4808.29     24.49 o 
   1   4  14        0.90        1.64      0.38 o 
   2   4  14        9.37        9.77      0.50 o 
   3   4  14      301.15      284.03      1.97 o 
   4   4  14       64.95       61.19      0.89 o 
   5   4  14       53.90       63.73      0.92 o 
   6   4  14       13.32       15.40      0.58 o 
   7   4  14        8.14        4.33      0.44 o 
   8   4  14      468.97      463.36      4.57 o 
   1   5  14      323.11      323.76      2.18 o 
   2   5  14        1.40        4.11      0.74 o 
   3   5  14        0.09        0.76      0.36 o 
   4   5  14      210.01      206.35      1.66 o 
   5   5  14       18.59       16.49      0.54 o 
   6   5  14      349.70      357.79      2.40 o 
   7   5  14       15.61       18.29      0.53 o 
   0   6  14     2504.85     2504.43     17.42 o 
   1   6  14       79.36       81.08      1.05 o 
   2   6  14       11.70       13.29      0.54 o 
   3   6  14      166.32      178.97      1.52 o 
   4   6  14       45.41       42.32      0.82 o 
   5   6  14       47.58       50.04      0.76 o 
   6   6  14      245.91      269.68      1.93 o 
   7   6  14      250.55      243.66      3.17 o 
   1   7  14       53.19       52.09      0.98 o 
   2   7  14       99.41       88.61      1.16 o 
   3   7  14      271.02      273.51      1.94 o 
   4   7  14     1190.25     1209.33      5.58 o 
   5   7  14      175.03      180.89      1.43 o 
   6   7  14        8.50        9.93      0.62 o 
   7   7  14        6.12        4.27      0.38 o 
   0   8  14     4175.17     4229.88     30.41 o 
   1   8  14        9.66       10.04      0.60 o 
   2   8  14        0.36        2.16      0.45 o 
   3   8  14       98.15      103.77      1.03 o 
   4   8  14       39.95       39.08      0.68 o 
   5   8  14       41.70       46.38      0.70 o 
   6   8  14       51.09       52.52      0.72 o 
   1   9  14       11.57       14.50      0.60 o 
   2   9  14      106.04      105.07      1.21 o 
   3   9  14       16.32       16.55      0.88 o 
   4   9  14      284.01      291.63      2.32 o 
   5   9  14      446.29      467.71      3.00 o 
   6   9  14      632.99      671.34      6.12 o 
   0  10  14      177.26      194.32      2.50 o 
   1  10  14      436.42      431.66      2.76 o 
   2  10  14        1.98        3.06      0.50 o 
   3  10  14        0.09        2.44      0.41 o 
   4  10  14     1390.10     1395.95      6.59 o 
   5  10  14     1085.00     1173.19      9.42 o 
   1  11  14       36.04       46.25      0.81 o 
   2  11  14      749.30      770.96      4.73 o 
   3  11  14       95.92      116.12      1.35 o 
   4  11  14      384.25      379.67      3.04 o 
   0  12  14        0.05        2.26      0.58 o 
   1  12  14       14.82       12.67      0.53 o 
   2  12  14      161.81      169.40      1.55 o 
   3  12  14      433.21      536.39      5.35 o 
   1   1  15      371.43      352.68      2.31 o 
   2   1  15       33.72       34.89      1.04 o 
   3   1  15       46.04       27.57      0.71 o 
   4   1  15       37.18       33.70      0.95 o 
   5   1  15     1101.30     1022.30      5.69 o 
   6   1  15      703.42      696.44      3.92 o 
   7   1  15       30.21       25.23      0.77 o 
   0   2  15      592.08      576.83      4.29 o 
   1   2  15       33.29       35.62      0.78 o 
   2   2  15      909.13      820.73      4.72 o 
   3   2  15      638.99      629.33      3.50 o 
   4   2  15     1328.09     1282.09      6.94 o 
   5   2  15      468.36      478.35      2.99 o 
   6   2  15      475.49      493.11      3.92 o 
   7   2  15      463.68      469.39      3.72 o 
   1   3  15      304.78      267.31      2.02 o 
   2   3  15      159.24      159.23      1.71 o 
   3   3  15      258.60      252.26      1.92 o 
   4   3  15        5.39        9.64      0.44 o 
   5   3  15      295.43      310.67      2.02 o 
   6   3  15      277.35      284.13      2.10 o 
   7   3  15        4.49        3.54      0.31 o 
   0   4  15      185.15      170.46      2.07 o 
   1   4  15      440.15      443.02      2.80 o 
   2   4  15      140.54      141.75      1.45 o 
   3   4  15      765.26      725.87      3.92 o 
   4   4  15       12.41        8.05      0.58 o 
   5   4  15       56.43       53.80      0.83 o 
   6   4  15      119.83      128.15      1.28 o 
   7   4  15       28.96       22.06      0.51 o 
   1   5  15      193.88      195.36      1.61 o 
   2   5  15       99.96      101.19      1.22 o 
   3   5  15     1084.91     1117.86      5.28 o 
   4   5  15        2.19        1.89      0.39 o 
   5   5  15        4.17        5.72      0.47 o 
   6   5  15      542.47      520.53      3.12 o 
   7   5  15      168.96      175.46      2.20 o 
   0   6  15      108.82      110.02      2.14 o 
   1   6  15     2481.99     2478.97     11.14 o 
   2   6  15     1634.58     1663.29      7.29 o 
   3   6  15        1.56        5.88      0.53 o 
   4   6  15       50.16       53.12      0.83 o 
   5   6  15       54.22       45.67      0.75 o 
   6   6  15       18.77       16.44      0.49 o 
   1   7  15      258.69      260.70      2.08 o 
   2   7  15       88.45      101.95      1.18 o 
   3   7  15      214.26      222.83      1.64 o 
   4   7  15       40.71       41.24      0.64 o 
   5   7  15        0.05        0.94      0.24 o 
   6   7  15       13.06       22.47      0.58 o 
   0   8  15     1105.04     1117.62      8.56 o 
   1   8  15      295.86      300.06      2.22 o 
   2   8  15      514.87      524.92      3.12 o 
   3   8  15      260.04      278.46      2.08 o 
   4   8  15      119.24      119.66      1.15 o 
   5   8  15       67.95       71.53      1.05 o 
   1   9  15      202.56      217.97      1.88 o 
   2   9  15       89.36       86.10      1.10 o 
   3   9  15     1754.41     1836.62      8.86 o 
   4   9  15      128.10      137.21      1.35 o 
   5   9  15       19.64       15.75      0.88 o 
   0  10  15       46.49       44.71      1.11 o 
   1  10  15       12.29       12.97      0.50 o 
   2  10  15        3.46        6.38      0.53 o 
   3  10  15      676.69      705.12      4.04 o 
   4  10  15       38.25       50.36      0.97 o 
   1  11  15      186.83      182.32      1.66 o 
   2  11  15      970.01     1078.66      8.16 o 
   3  11  15       95.82      102.68      2.02 o 
   0  12  15      320.58      383.85      7.87 o 
   0   0  16     1681.80     1430.76     12.74 o 
   1   0  16       78.85       99.99      1.76 o 
   2   0  16       21.29       26.19      1.37 o 
   3   0  16       36.40       45.15      1.56 o 
   4   0  16     1863.21     1776.39     13.90 o 
   5   0  16        0.56        1.07      0.49 o 
   6   0  16       33.63       34.84      0.97 o 
   7   0  16      103.85      111.92      3.50 o 
   1   1  16     1060.81      931.25      4.58 o 
   2   1  16     1511.26     1346.65      7.02 o 
   3   1  16      161.23      149.32      1.65 o 
   4   1  16        0.09        1.19      0.49 o 
   5   1  16      275.71      278.96      2.27 o 
   6   1  16      141.03      141.45      1.39 o 
   7   1  16       53.40       59.46      2.62 o 
   0   2  16      197.36      167.64      1.91 o 
   1   2  16        0.70        0.60      0.32 o 
   2   2  16        0.38        1.86      0.41 o 
   3   2  16        5.36        2.33      0.40 o 
   4   2  16       16.49       10.78      1.03 o 
   5   2  16        3.75        4.06      0.41 o 
   6   2  16       54.31       65.72      0.93 o 
   1   3  16        0.88        0.61      0.40 o 
   2   3  16      386.11      366.25      3.01 o 
   3   3  16      115.44      105.70      1.28 o 
   4   3  16       16.95       17.25      0.68 o 
   5   3  16      285.85      271.28      2.17 o 
   6   3  16      283.11      293.84      2.29 o 
   0   4  16       17.11       14.07      0.90 o 
   1   4  16       34.39       27.01      0.78 o 
   2   4  16      154.00      129.60      1.46 o 
   3   4  16     1852.95     1789.72      8.19 o 
   4   4  16     1582.96     1542.37      7.45 o 
   5   4  16        0.71        1.83      0.27 o 
   6   4  16       87.51       92.27      1.02 o 
   1   5  16      301.94      299.67      2.29 o 
   2   5  16     2776.87     2799.62     12.19 o 
   3   5  16      514.23      528.64      3.06 o 
   4   5  16       15.56       16.67      0.52 o 
   5   5  16       44.79       46.04      0.70 o 
   6   5  16      502.96      595.05      4.51 o 
   0   6  16      216.02      196.18      2.55 o 
   1   6  16      233.29      228.57      1.90 o 
   2   6  16       53.58       53.74      0.94 o 
   3   6  16       80.30       83.01      0.95 o 
   4   6  16       13.94       14.25      0.52 o 
   5   6  16      125.85      131.28      1.19 o 
   1   7  16      994.80     1042.54      5.44 o 
   2   7  16      590.90      603.87      3.65 o 
   3   7  16      108.32      111.75      1.51 o 
   4   7  16      560.17      554.41      3.08 o 
   5   7  16        3.12        4.00      0.48 o 
   0   8  16     1081.06     1118.64      7.78 o 
   1   8  16       18.26       17.66      0.57 o 
   2   8  16       38.14       45.01      0.82 o 
   3   8  16       21.49       21.04      0.53 o 
   4   8  16     1699.99     1762.90     10.30 o 
   1   9  16       26.61       28.65      0.76 o 
   2   9  16      157.22      173.76      1.62 o 
   3   9  16       74.89       80.95      1.13 o 
   0  10  16       24.85       32.15      1.33 o 
   1  10  16        1.00        1.46      0.30 o 
   2  10  16        1.27        3.65      0.38 o 
   1   1  17     1088.78      993.10      5.21 o 
   2   1  17      872.91      848.51      4.90 o 
   3   1  17        4.61        5.74      0.50 o 
   4   1  17      134.61      143.93      1.55 o 
   5   1  17      111.96      125.44      1.15 o 
   0   2  17      147.04      144.97      1.78 o 
   1   2  17     1027.43      954.42      5.39 o 
   2   2  17        3.84        7.32      0.42 o 
   3   2  17       22.64       24.76      0.75 o 
   4   2  17        8.85       11.16      0.59 o 
   5   2  17        6.60        5.24      0.37 o 
   1   3  17      285.09      266.91      2.13 o 
   2   3  17        4.31        7.34      0.44 o 
   3   3  17      277.13      244.73      2.18 o 
   4   3  17      660.40      681.49      4.06 o 
   5   3  17      322.58      305.76      2.17 o 
   0   4  17       38.57       30.13      1.17 o 
   1   4  17       56.40       56.81      1.07 o 
   2   4  17       63.95       57.67      0.94 o 
   3   4  17       40.43       51.22      1.03 o 
   4   4  17      161.57      153.57      1.44 o 
   5   4  17     1782.39     1860.18     11.35 o 
   1   5  17        1.86        2.66      0.46 o 
   2   5  17       61.77       70.04      1.07 o 
   3   5  17       71.79       75.90      0.88 o 
   4   5  17       14.00       19.18      0.42 o 
   5   5  17      191.49      216.84      4.37 o 
   0   6  17        4.25        2.23      0.49 o 
   1   6  17        8.50       10.42      0.50 o 
   2   6  17      332.30      337.42      2.34 o 
   3   6  17      404.98      435.20      2.84 o 
   4   6  17      943.92      990.37      6.26 o 
   1   7  17      174.89      171.21      1.55 o 
   2   7  17      245.48      276.66      2.18 o 
   3   7  17      331.96      378.21      2.91 o 
   0   8  17      363.07      380.37      6.18 o 
   1   8  17      225.55      239.84      2.26 o 
   2   8  17       25.38       21.74      0.97 o 
   3   8  17      153.89      167.88      2.73 o 
   1   9  17        0.68        3.14      1.39 o 
   0   0  18      206.61      221.21      3.17 o 
   1   0  18        0.12        3.11      0.84 o 
   2   0  18      125.09      108.59      1.85 o 
   3   0  18      249.24      215.91      2.64 o 
   4   0  18       81.22       65.17      1.29 o 
   1   1  18       14.43       18.35      0.63 o 
   2   1  18      382.44      345.22      2.73 o 
   3   1  18       15.09       12.46      0.58 o 
   4   1  18        5.62        7.31      0.44 o 
   0   2  18      274.04      241.20      3.00 o 
   1   2  18      464.46      431.85      2.75 o 
   2   2  18        1.38        0.93      0.35 o 
   3   2  18       22.64       30.66      0.81 o 
   4   2  18       84.54       97.03      1.08 o 
   1   3  18      156.13      132.03      1.41 o 
   2   3  18       26.10       31.50      0.73 o 
   3   3  18        8.04       10.57      0.48 o 
   4   3  18      288.64      291.48      3.10 o 
   0   4  18        0.82        1.05      0.65 o 
   1   4  18        0.11        1.47      0.29 o 
   2   4  18      101.66      102.19      1.40 o 
   3   4  18      501.29      501.20      3.43 o 
   4   4  18        1.76        1.57      0.39 o 
   1   5  18      217.30      248.89      2.25 o 
   2   5  18       35.30       50.51      0.82 o 
   3   5  18       33.17       24.16      0.99 o 
   0   6  18      790.26      908.13      9.22 o 
   1   6  18        1.38        2.88      0.30 o 
   2   6  18       36.63       41.25      0.86 o 
   1   7  18       10.26       18.56      1.28 o 
   1   1  19       83.92       95.57      1.46 o 
   2   1  19       63.69       81.14      1.46 o 
   3   1  19      139.70      150.44      2.62 o 
   0   2  19      144.78      138.15      4.37 o 
   1   2  19       69.71       92.07      1.34 o 
   2   2  19       65.19       56.57      1.27 o 
   1   3  19       48.77       62.70      1.51 o 
   2   3  19      442.27      460.28      6.47 o 
   0   4  19       17.20       15.85      2.62 o 
   1   4  19       32.40       50.68      1.46 o 
                                                 
